# Supplementary material for: Physical cell-cell contact elicits specific transcriptomic responses in wine yeast species
Source: Microbiol Spectr. 2024 Jul 16;12(8):e00572-23. doi: 10.1128/spectrum.00572-23 (PMC11302351; doi:10.1128/spectrum.00572-23)
Supplement: File S1 — Differentially expressed genes. [file spectrum.00572-23-s0001.xlsx]

## Sheet: Comparisons
Supplemental file S1: Differentially expressed genes in between mono-cultures and co-cultures, and between physical contact co-cultures and metabolic contact only co-cultures
Lt	Lachancea thermotolerans
Sc	Saccharomyces cerevisiae
MC	Monoculture
CC+	Co-culture with cell-cell contact
CC-	Co-culture without cell-cell contact
Comparisons to obtain Differentially Expressed Genes (DEGs)
Using EdgeR software, the following comparisons were made for each timepoint:
Comparison	Description	Control	Experiment
CC+_VS_CC-_	Co-culture with cell-cell contact compared to co-culture without cell-cell contact	CC-	CC+
CC+_VS_Sc/Lt	Each monoculture compared to co-culture with cell-cell contact	MC	CC+
CC-_VS_Sc/Lt	Each monoculture compared to co-culture without cell-cell contact	MC	CC-

## Sheet: CC+_VS_CC-
Co-Culture with cell-cell contact (CC+) compared to Co-culture without cell-cell contact (CC-) at 24 hours														Co-Culture with cell-cell contact (CC+) compared to Co-culture without cell-cell contact (CC-) at 2 hours
L. thermotolerans								S. cerevisiae						L. thermotolerans								S. cerevisiae
Up regulated				Down regulated				Up regulated			Down regulated			Up regulated				Down regulated				Up regulated			Down regulated
LT ORF	Corresponding SC ORF	GENE ID	LOG2FC	LT ORF	Corresponding SC ORF	GENE ID	LOG2FC	ORF	GENE ID	LOG2FC	ORF	GENE ID	LOG2FC	LT ORF	Corresponding SC ORF	GENE ID	LOG2FC	---	---	---	---	ORF	GENE ID	LOG2FC	---	---	---
KLTH0A07810g	YJL213W	---	5.32389	KLTH0E16654g	YOR383C	FIT3	-7.13004	YIR041W	PAU15	6.14003	YOR387C	---	-8.68365	KLTH0G19536g	YDL078C	MDH3	2.38364					YJR010W	MET3	3.10382
KLTH0E02200g	YDR258C	HSP78	4.36068	KLTH0E16632g	YOR382W	FIT2	-6.91608	YIR028W	DAL4	5.45851	YCL069W	VBA3	-8.38255	KLTH0C00440g	YAR050W	FLO1	2.05564					YJR137C	MET5	2.71135
KLTH0G02200g	YGR142W	BTN2	4.27956	KLTH0B00132g	YKR105C	VBA5	-6.17227	YLL025W	PAU17	4.91571	YKR105C	VBA5	-7.88221	KLTH0A00550g	YDL037C	BSC1	2.01652					YLR303W	MET17	2.59841
KLTH0E06204g	YLL026W	HSP104	4.19566	KLTH0B00110g	YCL073C	GEX1	-5.65007	YIR027C	DAL1	4.67499	YOR384W	FRE5	-6.80692									YFR030W	MET10	2.52818
KLTH0E17138g	---	---	3.91201	KLTH0E01540g	YOR381W	FRE3	-5.43244	YFL020C	PAU5	4.55543	YGL258W	VEL1	-6.55006									YLR092W	SUL2	2.49132
KLTH0H08448g	YLL024C	SSA2	3.87599	KLTH0D15004g	YLR411W	CTR3	-4.84489	YHL016C	DUR3	4.47483	YBR294W	SUL1	-6.49327									YKL071W	---	2.33987
KLTH0F09174g	YBL033C	RIB1	3.85908	KLTH0B10142g	YKR105C	VBA5	-3.72598	YCR105W	ADH7	4.40799	YIL169C	---	-5.99731									YHR092C	HXT4	2.2703
KLTH0H04840g	YKL140W	TGL1	3.64345	KLTH0C11924g	YAR050W	FLO1	-3.5222	YDL034W	---	4.27113	YOL154W	ZPS1	-5.93407									YPR167C	MET16	2.13012
KLTH0A03674g	---	---	3.36656	KLTH0H05412g	---	---	-3.35394	YAR020C	PAU7	4.12665	YCL073C	GEX1	-5.87429									YKL001C	MET14	2.07226
KLTH0E11550g	YDR256C	CTA1	3.32131	KLTH0A01562g	YEL065W	SIT1	-3.28163	YIL117C	PRM5	4.0197	YKR103W	NFT1	-5.10013									YPL171C	OYE3	1.9445
KLTH0D16786g	YML075C	HMG1	3.26834	KLTH0D18150g	YHL040C	ARN1	-3.16865	YNL332W	THI12	4.00771	YJR137C	MET5	-5.02946
KLTH0H09262g	---	---	3.23565	KLTH0H13552g	YMR319C	FET4	-3.02681	YDL244W	THI13	3.91182	YOR383C	FIT3	-4.95409
KLTH0E14454g	YOL089C	HAL9	3.14597	KLTH0H01936g	YLR214W	FRE1	-2.92119	YDL239C	ADY3	3.89032	YJL077C	ICS3	-4.8903
KLTH0C02794g	YJR056C	---	3.05583	KLTH0D05566g	YKL101W	HSL1	-2.91247	YJR152W	DAL5	3.87156	YKR106W	GEX2	-4.71905
KLTH0B03784g	YGR175C	ERG1	3.03747	KLTH0G16940g	YER145C	FTR1	-2.90634	YIR031C	DAL7	3.77947	YOL159C	---	-4.61881
KLTH0D16544g	YKR093W	PTR2	2.94537	KLTH0F01584g	YCL025C	AGP1	-2.86817	YJL153C	INO1	3.61263	YJR010W	MET3	-4.47507
KLTH0C06776g	YBL066C	SEF1	2.84193	KLTH0G04686g	YML027W	YOX1	-2.82311	YFL058W	THI5	3.6005	YLR303W	MET17	-4.34255
KLTH0E13970g	---	---	2.81581	KLTH0C01056g	YOR381W	FRE3	-2.79664	YPL121C	MEI5	3.51801	YKR104W	---	-4.29097
KLTH0D03102g	YKR029C	SET3	2.80531	KLTH0E07282g	YGL028C	SCW11	-2.7813	YGR190C	---	3.51412	YHR137W	ARO9	-4.26141
KLTH0C06556g	YBL075C	SSA3	2.71548	KLTH0A07964g	YHL047C	ARN2	-2.74377	YJR156C	THI11	3.30675	YOR382W	FIT2	-4.03901
KLTH0C07194g	YDR044W	HEM13	2.68275	KLTH0D00506g	YHL040C	ARN1	-2.72033	YNL318C	HXT14	3.2853	YDR046C	BAP3	-3.78658
KLTH0H02970g	YMR186W	HSC82	2.58756	KLTH0A05632g	YMR199W	CLN1	-2.65749	YOR011W	AUS1	3.19826	YAL063C	FLO9	-3.66673
KLTH0E15796g	YOL075C	0	2.5368	KLTH0F19602g	YNL327W	EGT2	-2.60102	YMR088C	VBA1	3.10072	YLR092W	SUL2	-3.50353
KLTH0G07480g	YKL148C	SDH1	2.50399	KLTH0A01232g	YNL300W	TOS6	-2.58016	YJR078W	BNA2	3.06009	YDL223C	HBT1	-3.41617
KLTH0F05478g	---	---	2.50298	KLTH0E00704g	YIL159W	BNR1	-2.5559	YJL172W	CPS1	3.04725	YEL065W	SIT1	-3.33565
KLTH0F14652g	---	---	2.4833	KLTH0A04686g	YER070W	RNR1	-2.52259	YOR010C	TIR2	3.04084	YNL254C	RTC4	-3.20615
KLTH0D13640g	---	---	2.45184	KLTH0C10868g	YOL007C	CSI2	-2.48994	YBR208C	DUR1,2	2.94351	YGL256W	ADH4	-3.1752
KLTH0G05148g	YHR007C	ERG11	2.43995	KLTH0F01606g	YCL025C	AGP1	-2.30971	YIR030C	DCG1	2.93765	YKL001C	MET14	-3.08159
KLTH0C03366g	YJR048W	CYC1	2.4024	KLTH0G15070g	YLR286C	CTS1	-2.30448	YNL111C	CYB5	2.92867	YDR380W	ARO10	-3.07496
KLTH0H12100g	YNL007C	SIS1	2.35655	KLTH0E05192g	YPR119W	CLB2	-2.28321	YMR318C	ADH6	2.90736	YKL220C	FRE2	-3.04923
KLTH0F12210g	YGR088W	CTT1	2.32794	KLTH0B07480g	YDL222C	FMP45	-2.27387	YGR201C	---	2.8628	YHR211W	FLO5	-3.03622
KLTH0F08932g	YDR178W	SDH4	2.32282	KLTH0E00242g	YHR211W	FLO5	-2.24496	YIR029W	DAL2	2.85534	YFL021C-A	---	-2.98275
KLTH0D06996g	---	---	2.29046	KLTH0E11968g	YBR162C	TOS1	-2.24109	YPR194C	OPT2	2.83467	YFR015C	GSY1	-2.97558
KLTH0E15334g	YBR105C	VID24	2.2787	KLTH0B01166g	YPL265W	DIP5	-2.22385	YFL059W	SNZ3	2.82312	YPR157W	TDA6	-2.9078
KLTH0H10516g	YJL055W	0	2.25883	KLTH0E16676g	YOR384W	FRE5	-2.21888	YML083C	---	2.7861	YDR534C	FIT1	-2.8192
KLTH0F09130g	YDR171W	HSP42	2.21993	KLTH0D17050g	YAR050W	FLO1	-2.10343	YNL120C	---	2.77679	YMR081C	ISF1	-2.8123
KLTH0A04158g	YIL047C	SYG1	2.21584	KLTH0E06930g	YER124C	DSE1	-2.08022	YKL103C	APE1	2.75617	YOL158C	ENB1	-2.77563
KLTH0C02684g	YKL197C	PEX1	2.18522	KLTH0B02750g	YLR004C	THI73	-2.07933	YKR034W	DAL80	2.72791	YGL162W	SUT1	-2.77466
KLTH0D04312g	YMR118C	SHH3	2.18209	KLTH0F05060g	YKL163W	PIR3	-2.07805	YJL213W	---	2.72093	YBR117C	TKL2	-2.75029
KLTH0F05170g	YKR066C	CCP1	2.12744	KLTH0E01430g	---	---	-2.07387	YHL026C	---	2.65066	tR(UCU)G2	---	-2.74583
KLTH0H11550g	YGL160W	AIM14	2.12181	KLTH0C00594g	YIR034C	LYS1	-2.06132	YLR012C	---	2.63941	YGR067C	---	-2.71383
KLTH0F02068g	YLR189C	ATG26	2.1059	KLTH0A07590g	YNR050C	LYS9	-2.04183	YNL202W	SPS19	2.5979	snR190	---	-2.71096
KLTH0H11572g	YLR256W	HAP1	2.1031	KLTH0G08514g	YIL140W	AXL2	-2.03573	YPL265W	DIP5	2.58434	YLR136C	TIS11	-2.69807
KLTH0C09240g	YLL015W	BPT1	2.0638	KLTH0B02046g	YGR191W	HIP1	-2.03315	YIL066C	RNR3	2.58086	snR13	---	-2.6962
KLTH0A04070g	YER053C	PIC2	2.04073	KLTH0G18964g	YFL041W	FET5	-2.03164	YJL105W	SET4	2.58022	YCR021C	HSP30	-2.68907
KLTH0E05412g	YGR100W	MDR1	2.03851	KLTH0B03916g	YGR144W	THI4	-2.02083	YML087C	AIM33	2.57641	YJL216C	IMA5	-2.67991
KLTH0C10010g	YBR149W	ARA1	2.03068	KLTH0F14014g	YPR124W	CTR1	-1.99633	YDR218C	SPR28	2.56128	YGL257C	MNT2	-2.67757
KLTH0E12232g	YBR203W	COS111	2.01902	KLTH0G09306g	YNL066W	SUN4	-1.97954	YJL114W	---	2.50868	YFR030W	MET10	-2.67329
KLTH0A00374g	YKL070W	0	1.99275	KLTH0D13134g	---	---	-1.91643	YHR126C	ANS1	2.49717	YBR067C	TIP1	-2.66264
KLTH0B04774g	YDL174C	DLD1	1.98225	KLTH0E16874g	YJL213W	0	-1.91632	YCR048W	ARE1	2.47889	YJL056C	ZAP1	-2.65384
KLTH0H12012g	YLR174W	IDP2	1.97883	KLTH0F05874g	YJL130C	URA2	-1.90851	YGR049W	SCM4	2.43439	YMR169C	ALD3	-2.53982
KLTH0D07392g	---	---	1.95901	KLTH0E06710g	YGL183C	MND1	-1.90413	YGR144W	THI4	2.43331	YAR068W	---	-2.53126
KLTH0F12452r	---	---	1.93365	KLTH0A05346g	YDL127W	PCL2	-1.87981	YDR317W	HIM1	2.4043	YDR342C	HXT7	-2.49219
KLTH0F07854g	YDR213W	UPC2	1.93199	KLTH0C11902g	YDL144C	0	-1.85847	YMR325W	PAU19	2.39479	YMR316C-A	---	-2.46683
KLTH0A03916g	YIL042C	PKP1	1.92989	KLTH0B06556g	YHR143W	DSE2	-1.84921	YGR213C	RTA1	2.30832	YDL124W	---	-2.43584
KLTH0F12408g	YMR009W	ADI1	1.90237	KLTH0A03498g	YOR172W	YRM1	-1.77532	YNL279W	PRM1	2.30771	YNR060W	FRE4	-2.42257
KLTH0H07788g	YER141W	COX15	1.9023	KLTH0G09526g	YPL231W	FAS2	-1.77056	YCL036W	GFD2	2.30414	YBR068C	BAP2	-2.39777
KLTH0F18018g	YOR077W	RTS2	1.90115	KLTH0G13090g	YDR127W	ARO1	-1.75452	YMR317W	---	2.28707	YBR116C	---	-2.37906
KLTH0E15356g	YJL108C	PRM10	1.8334	KLTH0C05060g	YBR071W	0	-1.71552	YKR053C	YSR3	2.28353	YEL069C	HXT13	-2.37284
KLTH0H00836g	YHR163W	SOL3	1.81356	KLTH0D00198g	YBR092C	PHO3	-1.68046	YNR076W	PAU6	2.26271	YNR071C	---	-2.35982
KLTH0E13112g	YBR183W	YPC1	1.80901	KLTH0B05346g	YNL126W	SPC98	-1.64219	YJL157C	FAR1	2.26013	YGL158W	RCK1	-2.35656
KLTH0C09372g	YDR497C	ITR1	1.79688	KLTH0A01584g	YNL289W	PCL1	-1.61659	YMR316W	DIA1	2.25014	YAL067C	SEO1	-2.35538
KLTH0A04048g	YIL044C	AGE2	1.78729	KLTH0G01738g	YER032W	FIR1	-1.61306	YGR125W	---	2.22749	YGR055W	MUP1	-2.35479
KLTH0C10164g	---	---	1.78675	KLTH0G08338g	YNL088W	TOP2	-1.60602	YGR149W	---	2.21857	YOR178C	GAC1	-2.34937
KLTH0F06974g	YML120C	NDI1	1.77254	KLTH0G10384g	YIL094C	LYS12	-1.59398	YLR174W	IDP2	2.21366	YGL251C	HFM1	-2.33875
KLTH0D10164g	YPL128C	TBF1	1.76884	KLTH0B00396g	YLL048C	YBT1	-1.59097	YJL045W	---	2.20518	YLL062C	MHT1	-2.31735
KLTH0G06600g	YHR042W	NCP1	1.75545	KLTH0H03278g	YMR179W	SPT21	-1.57445	YGR225W	AMA1	2.20235	YDL079C	MRK1	-2.2955
KLTH0F19360g	YNL320W	0	1.74763	KLTH0E06050g	YLL032C	0	-1.56698	YNL103W-A	---	2.20065	YPL250C	ICY2	-2.2872
KLTH0E05742g	YLL041C	SDH2	1.74714	KLTH0A03278g	YGR055W	MUP1	-1.5651	YKR039W	GAP1	2.19137	YHL047C	ARN2	-2.28487
KLTH0E05434g	YPR117W	0	1.74133	KLTH0F06644g	YOL058W	ARG1	-1.55771	YHL002C-A	---	2.19093	YPR184W	GDB1	-2.27601
KLTH0F14938g	YPR151C	SUE1	1.73357	KLTH0G00946g	YGL234W	ADE5,7	-1.49195	YML058W-A	HUG1	2.17392	YPL113C	---	-2.22476
KLTH0G13354g	YHR176W	FMO1	1.73284	KLTH0D00726g	YOR372C	NDD1	-1.48227	YLR142W	PUT1	2.16606	YIL045W	PIG2	-2.21567
KLTH0D13178g	YOR291W	YPK9	1.72838	KLTH0B04972g	YMR318C	ADH6	-1.47058	YPL272C	PBI1	2.15484	YDR253C	MET32	-2.19671
KLTH0H11682g	YKR015C	0	1.72826	KLTH0D15136g	YKL185W	ASH1	-1.46853	tL(CAA)N	---	2.15098	YGL184C	STR3	-2.18704
KLTH0G18304g	YLR056W	ERG3	1.71725	KLTH0G15774g	---	---	-1.43214	YGR157W	CHO2	2.13907	YBR009C	HHF1	-2.17792
KLTH0B04818g	YLR191W	PEX13	1.71556	KLTH0H12188g	YCL018W	LEU2	-1.4247	YJR079W	---	2.11825	YMR279C	---	-2.15504
KLTH0G17864g	---	---	1.70733	KLTH0E05038g	YBR252W	DUT1	-1.42183	YKR097W	PCK1	2.11809	YKL187C	FAT3	-2.14546
KLTH0A07832g	YJR152W	DAL5	1.70713	KLTH0C00440g	YAR050W	FLO1	-1.41513	YHR037W	PUT2	2.11398	YNL195C	---	-2.14199
KLTH0H07172g	YDR081C	PDC2	1.70099	KLTH0F01672g	YDR507C	GIN4	-1.40013	YOR237W	HES1	2.11135	YMR280C	CAT8	-2.10563
KLTH0F10648g	YBR108W	AIM3	1.68759	KLTH0B00176g	YER152C	0	-1.39651	YLR069C	MEF1	2.09736	YPR167C	MET16	-2.08793
KLTH0G18282g	YFL029C	CAK1	1.68633	KLTH0B04356g	YMR058W	FET3	-1.38813	YFL056C	AAD6	2.08859	YOL002C	IZH2	-2.08705
KLTH0E06996g	YPR021C	AGC1	1.68535	KLTH0H00198g	---	---	-1.38795	YNL101W	AVT4	2.08807	YDR343C	HXT6	-2.06909
KLTH0F04598g	YKL173W	SNU114	1.67572	KLTH0D09064g	YNL102W	POL1	-1.35806	YEL049W	PAU2	2.08278	YKL068W-A	---	-2.06903
KLTH0E04686g	YFR033C	QCR6	1.65876	KLTH0D09372g	YPL111W	CAR1	-1.34131	YGL077C	HNM1	2.07794	YKL043W	PHD1	-2.05876
KLTH0F16632g	YDR352W	YPQ2	1.64245	KLTH0D07414g	YHL016C	DUR3	-1.33347	YLR037C	PAU23	2.04095	YFL013W-A	---	-2.05469
KLTH0A00594g	YPR191W	QCR2	1.61058	KLTH0A03344g	YLR359W	ADE13	-1.33137	YFR055W	IRC7	2.03344	YEL011W	GLC3	-2.03358
KLTH0G13486g	YLR092W	SUL2	1.59855	KLTH0G12892g	YLR106C	MDN1	-1.32591	YLR054C	OSW2	2.02499	YGR043C	NQM1	-2.01248
KLTH0H10648g	YJL060W	BNA3	1.56864	KLTH0F17644g	YOR066W	MSA1	-1.32432	YHR008C	SOD2	1.99632	YNL194C	---	-1.9872
KLTH0B00858g	YJR077C	MIR1	1.56811	KLTH0F01166g	YCL039W	GID7	-1.31888	YNL333W	SNZ2	1.99107	YHL036W	MUP3	-1.98216
KLTH0H11440g	---	---	1.56692	KLTH0F03784g	YJL194W	CDC6	-1.31575	YKL134C	OCT1	1.9785	YPL186C	UIP4	-1.97889
KLTH0D01254g	YAL040C	CLN3	1.56434	KLTH0H09966g	YJL074C	SMC3	-1.31039	YDR374C	PHO92	1.97524	YKL175W	ZRT3	-1.96834
KLTH0E13948g	YGR110W	CLD1	1.55997	KLTH0H08712g	YPR018W	RLF2	-1.29465	YNL280C	ERG24	1.97443	YDR501W	PLM2	-1.96411
KLTH0D10318g	YOR219C	STE13	1.55135	KLTH0H13860g	YCR020C	PET18	-1.2934	YLR168C	UPS2	1.97313	YBR066C	NRG2	-1.96172
KLTH0B07392g	YNL192W	CHS1	1.54868	KLTH0D13948g	YDL055C	PSA1	-1.28143	YFL008W	SMC1	1.97006	YHR061C	GIC1	-1.95704
KLTH0E14674g	YBL037W	APL3	1.54459	KLTH0D11528g	---	---	-1.27906	YDL171C	GLT1	1.96441	YLR130C	ZRT2	-1.93062
KLTH0E13904g	---	---	1.5413	KLTH0A02706g	YFL008W	SMC1	-1.27413	YPL088W	---	1.96144	YAL065C	---	-1.92234
KLTH0E06468g	YGL192W	IME4	1.52875	KLTH0D00704g	YOR373W	NUD1	-1.26947	YIL013C	PDR11	1.94047	YOR381W	FRE3	-1.90699
KLTH0C04114g	YMR272C	SCS7	1.52696	KLTH0F19118g	YNL312W	RFA2	-1.26583	YLR343W	GAS2	1.93888	YAL012W	CYS3	-1.90078
KLTH0E06666g	YPL248C	GAL4	1.52356	KLTH0E06226g	YHL024W	RIM4	-1.2528	YIL160C	POT1	1.92961	YHR176W	FMO1	-1.89905
KLTH0D01188g	YOR356W	CIR2	1.52153	KLTH0B00220g	YLR438W	CAR2	-1.24817	YPR002C-A	---	1.91273	YBR285W	---	-1.8808
KLTH0A00572g	YOR381W	FRE3	1.51354	KLTH0F07480g	YJR092W	BUD4	-1.24623	YJR030C	---	1.89175	RPR1	---	-1.87086
KLTH0E02948g	YNL277W	MET2	1.50993	KLTH0E07678g	YGL202W	ARO8	-1.24089	YPL029W	SUV3	1.8914	YNR039C	ZRG17	-1.86921
KLTH0F01694g	YDR506C	GMC1	1.50326	KLTH0D15840g	YLR429W	CRN1	-1.23221	YBL043W	ECM13	1.89074	YPL075W	GCR1	-1.8626
KLTH0E02178g	YOR027W	STI1	1.49841	KLTH0E07348g	YGL026C	TRP5	-1.22877	YLR382C	NAM2	1.87823	YGL255W	ZRT1	-1.85342
KLTH0H09218g	---	---	1.49171	KLTH0F17380g	YOR058C	ASE1	-1.22667	YIR007W	---	1.84438	YLL055W	YCT1	-1.84327
KLTH0F06358g	YKR042W	UTH1	1.49123	KLTH0E03476g	YDR334W	SWR1	-1.22562	YDL049C	KNH1	1.84345	YIL074C	SER33	-1.83555
KLTH0C04818g	YDR054C	CDC34	1.49121	KLTH0D00484g	YDL194W	SNF3	-1.22529	YDL243C	AAD4	1.83142	YDR146C	SWI5	-1.83191
KLTH0D17974g	YIR029W	DAL2	1.48491	KLTH0E12100g	YBR207W	FTH1	-1.22215	YER044C	ERG28	1.82881	YCR013C	---	-1.82802
KLTH0C10406g	YLR260W	LCB5	1.48403	KLTH0C09988g	YOL090W	MSH2	-1.21558	YDR223W	CRF1	1.82064	YLR219W	MSC3	-1.82471
KLTH0G08668g	YNL080C	EOS1	1.4811	KLTH0H09460g	YHR209W	CRG1	-1.21469	YDL238C	GUD1	1.80203	YER067W	RGI1	-1.80679
KLTH0D11198g	YOR245C	DGA1	1.47605	KLTH0D01496g	YAL038W	CDC19	-1.21018	YNL092W	---	1.79547	YDR225W	HTA1	-1.80199
KLTH0B08008g	YNL217W	0	1.4732	KLTH0F12562g	YIL010W	DOT5	-1.20182	YCR045C	RRT12	1.79477	YNR072W	HXT17	-1.80028
KLTH0G05192g	YHR008C	SOD2	1.46971	KLTH0C11330g	YEL061C	CIN8	-1.19391	YBR180W	DTR1	1.78786	YMR319C	FET4	-1.79113
KLTH0G10120g	YNL036W	NCE103	1.46882	KLTH0A02728g	---	---	-1.186	YOR003W	YSP3	1.7817	YDR224C	HTB1	-1.78416
KLTH0E16192g	YML126C	ERG13	1.46652	KLTH0B01320g	YGR207C	CIR1	-1.18063	YMR089C	YTA12	1.77991	YIL136W	OM45	-1.77745
KLTH0F04554g	YKL175W	ZRT3	1.46316	KLTH0F15532g	YOR128C	ADE2	-1.17617	YHR042W	NCP1	1.75845	YGL170C	SPO74	-1.77134
KLTH0H04862g	YPL187W	MF(ALPHA)1	1.46022	KLTH0B02574g	YDL244W	THI13	-1.17539	YDR490C	PKH1	1.75712	YBR010W	HHT1	-1.76881
KLTH0D01518g	YOR346W	REV1	1.4548	KLTH0G09614g	YIL116W	HIS5	-1.16763	YGR037C	ACB1	1.75309	YMR006C	PLB2	-1.76714
KLTH0C05478g	YBL105C	PKC1	1.4534	KLTH0E05478g	YGR098C	ESP1	-1.16366	YNL276C	---	1.75171	YEL070W	DSF1	-1.73302
KLTH0G10582g	YHL003C	LAG1	1.45089	KLTH0F09680g	YMR170C	ALD2	-1.15998	YDR481C	PHO8	1.74813	YER054C	GIP2	-1.73097
KLTH0H04818g	YPL188W	POS5	1.44707	KLTH0E02398g	YOR033C	EXO1	-1.15811	YHR072W	ERG7	1.74683	YPL074W	YTA6	-1.72973
KLTH0C10450g	YNR029C	0	1.44274	KLTH0C08602g	YOL070C	NBA1	-1.15304	YMR230W-A	---	1.74552	YDR119W-A	COX26	-1.72927
KLTH0C08052g	YPL274W	SAM3	1.44001	KLTH0D07920g	YKL045W	PRI2	-1.15027	YBR076W	ECM8	1.74387	YHL040C	ARN1	-1.72679
KLTH0H11462g	---	---	1.43775	KLTH0B07414g	YNL193W	0	-1.14613	YKL163W	PIR3	1.73114	YFR052C-A	---	-1.72069
KLTH0H15268g	YOR307C	SLY41	1.43174	KLTH0F05434g	YJL145W	SFH5	-1.13956	YPL171C	OYE3	1.72392	YMR251W	GTO3	-1.71106
KLTH0A05522g	YPL252C	YAH1	1.42655	KLTH0C09724g	---	---	-1.13715	YFR012W-A	---	1.71717	LSR1	---	-1.70278
KLTH0E15092g	YBR101C	FES1	1.42384	KLTH0H15004g	YHR074W	QNS1	-1.13711	YLR263W	RED1	1.7073	YNR073C	---	-1.69634
KLTH0G05214g	YDR466W	PKH3	1.41298	KLTH0D02068g	YOR326W	MYO2	-1.13384	YPL028W	ERG10	1.68625	YDL059C	RAD59	-1.69196
KLTH0B07634g	YNL201C	PSY2	1.41202	KLTH0F19888g	YAR050W	FLO1	-1.12572	YLR341W	SPO77	1.67969	YOR019W	---	-1.68494
KLTH0C03476g	YJR047C	ANB1	1.39163	KLTH0G07524g	YKL145W	RPT1	-1.11428	YCR098C	GIT1	1.67313	YJL132W	---	-1.67737
KLTH0B09262g	YER184C	TOG1	1.38317	KLTH0A07502g	YCR093W	CDC39	-1.10623	YOR378W	AMF1	1.65963	YLL061W	MMP1	-1.66459
KLTH0E01892g	YJR104C	SOD1	1.38061	KLTH0D00902g	YOR362C	PRE10	-1.10564	YHR101C	BIG1	1.64996	YDR127W	ARO1	-1.66213
KLTH0F17006g	---	---	1.37759	KLTH0G01892g	YGL206C	CHC1	-1.10561	YMR238W	DFG5	1.64835	YCR091W	KIN82	-1.654
KLTH0G05742g	YBR200W	BEM1	1.37754	KLTH0E06424g	YGL195W	GCN1	-1.10402	YDL227C	HO	1.64661	YBR069C	TAT1	-1.64661
KLTH0C02046g	YGR217W	CCH1	1.37414	KLTH0A01826g	YBR038W	CHS2	-1.10326	YMR068W	AVO2	1.64561	YDR413C	---	-1.63241
KLTH0A01056g	YPR171W	BSP1	1.37333	KLTH0E00330g	YIL164C	NIT1	-1.10267	YJR151C	DAN4	1.64072	YAR050W	FLO1	-1.62374
KLTH0D05434g	YMR088C	VBA1	1.37291	KLTH0G07304g	YJL039C	NUP192	-1.10027	YER093C	TSC11	1.63976	YOR351C	MEK1	-1.61065
KLTH0A04026g	YNL111C	CYB5	1.36955	KLTH0E01826g	YBL041W	PRE7	-1.09839	YDL054C	MCH1	1.63822	YDL222C	FMP45	-1.61061
KLTH0G10406g	YNL023C	FAP1	1.36868	KLTH0D02200g	YAL024C	LTE1	-1.09486	YLR099C	ICT1	1.63571	YGR108W	CLB1	-1.59787
KLTH0C01100g	YKL087C	CYT2	1.36842					YNL082W	PMS1	1.63512	YDL218W	---	-1.59605
KLTH0F17446g	YOR059C	LPL1	1.36817					YLR299W	ECM38	1.63164	YKR076W	ECM4	-1.59248
KLTH0E04796g	YFR030W	MET10	1.36208					YBR235W	VHC1	1.62813	YGR142W	BTN2	-1.58609
KLTH0A01958g	YBR019C	GAL10	1.36124					YFR032C	RRT5	1.62696	YPR138C	MEP3	-1.58263
KLTH0G18524g	YFL030W	AGX1	1.35929					YKL197C	PEX1	1.62382	YGR287C	IMA1	-1.5802
KLTH0D10604g	YOR228C	MCP1	1.35637					YLR318W	EST2	1.61611	YLR045C	STU2	-1.56979
KLTH0H04488g	YNL111C	CYB5	1.35478					YGL196W	DSD1	1.61018	YIL155C	GUT2	-1.5685
KLTH0G07172g	YHR022C	0	1.33934					YER011W	TIR1	1.60956	YGR205W	TDA10	-1.56367
KLTH0A06556g	YCR066W	RAD18	1.33897					YMR166C	---	1.60738	YIL131C	FKH1	-1.55437
KLTH0F11814g	YPR075C	OPY2	1.33534					YDR044W	HEM13	1.60577	YER130C	COM2	-1.54924
KLTH0F18568g	YPR164W	MMS1	1.32185					YHR178W	STB5	1.59914	YKR029C	SET3	-1.54814
KLTH0D05676g	YKL096W	CWP1	1.31854					YOL122C	SMF1	1.59389	YMR031C	EIS1	-1.53561
KLTH0H07260g	YER156C	0	1.31553					YGL224C	SDT1	1.58779	YKL112W	ABF1	-1.53467
KLTH0F10362g	YHL034C	SBP1	1.30942					YKL031W	---	1.58093	YGL051W	MST27	-1.52365
KLTH0D06886g	YMR231W	PEP5	1.30893					YGL156W	AMS1	1.58051	YLR179C	---	-1.52182
KLTH0E13420g	YPL100W	ATG21	1.30536					YOL138C	RTC1	1.54934	YMR011W	HXT2	-1.5157
KLTH0G18150g	YLR247C	IRC20	1.30508					YPL107W	---	1.54734	YMR105C	PGM2	-1.51447
KLTH0F17600g	YOR065W	CYT1	1.30117					YMR216C	SKY1	1.54493	YLR411W	CTR3	-1.50729
KLTH0C08404g	---	---	1.28616					YBR182C	SMP1	1.53568	YDR205W	MSC2	-1.50393
KLTH0G05786g	YJR096W	0	1.27869					YNL334C	SNO2	1.52258	YHR046C	INM1	-1.48752
KLTH0E01760g	YBL045C	COR1	1.27644					YMR175W	SIP18	1.51984	YOR028C	CIN5	-1.48291
KLTH0D13244g	YGR058W	PEF1	1.27312					YMR303C	ADH2	1.51649	YBR132C	AGP2	-1.47895
KLTH0B05610g	YNL134C	0	1.27048					YDR242W	AMD2	1.50566	YLR258W	GSY2	-1.45876
KLTH0E10406g	YDR536W	STL1	1.27001					YDR403W	DIT1	1.50306	YLR413W	INA1	-1.4481
KLTH0G15488g	YLR270W	DCS1	1.26681					YLR466W	YRF1-4	1.49837	YLR327C	TMA10	-1.44298
KLTH0C02904g	YML049C	RSE1	1.26141					YHR011W	DIA4	1.48341	YFL014W	HSP12	-1.44228
KLTH0A06094g	YCR045C	RRT12	1.25856					YNR044W	AGA1	1.47623	YIL046W	MET30	-1.43529
KLTH0G04906g	---	---	1.25244					YOL086C	ADH1	1.47467	YOR373W	NUD1	-1.43302
KLTH0E01496g	YJL212C	OPT1	1.25078					YMR202W	ERG2	1.47457	YPR003C	---	-1.4298
KLTH0D01694g	YMR019W	STB4	1.24901					YER018C	SPC25	1.47397	YMR170C	ALD2	-1.41896
KLTH0F17138g	YOR049C	RSB1	1.24804					YMR167W	MLH1	1.4737	YLR137W	RKM5	-1.41559
KLTH0D09284g	YNL111C	CYB5	1.24139					YMR306W	FKS3	1.46505	YBR054W	YRO2	-1.41183
KLTH0F03982g	---	---	1.23715					YIL070C	MAM33	1.45855	YDL125C	HNT1	-1.40058
KLTH0B07172g	YDL215C	GDH2	1.23677					YER024W	YAT2	1.45812	YBR202W	MCM7	-1.39516
KLTH0E03806g	YDR326C	YSP2	1.23539					YJR104C	SOD1	1.45794	YPL240C	HSP82	-1.39375
KLTH0D11374g	YMR210W	0	1.23388					YMR122W-A	---	1.45586	YNR014W	---	-1.38867
KLTH0F05456g	YGR286C	BIO2	1.23251					YCL048W	SPS22	1.4529	YEL007W	MIT1	-1.38229
KLTH0H11484g	YFR016C	0	1.22975					YHR039C	MSC7	1.44653	YHR215W	PHO12	-1.3797
KLTH0G12166g	YLR135W	SLX4	1.21305					YOR365C	---	1.44553	YNL277W	MET2	-1.37868
KLTH0D07832g	YMR015C	ERG5	1.20977					YDL093W	PMT5	1.43044	YFR053C	HXK1	-1.37616
KLTH0C07282g	---	---	1.2047					YNL331C	AAD14	1.42973	YKR067W	GPT2	-1.376
KLTH0F16038g	YDR369C	XRS2	1.19751					YER060W	FCY21	1.42762	YBL101C	ECM21	-1.37561
KLTH0E07854g	YBL005W	PDR3	1.19598					YJR150C	DAN1	1.42564	YJR092W	BUD4	-1.37353
KLTH0D01166g	YAL041W	CDC24	1.19544					YER003C	PMI40	1.42532	YDL129W	---	-1.36158
KLTH0G02024g	YKL217W	JEN1	1.19515					YKL148C	SDH1	1.42131	YBR101C	FES1	-1.35672
KLTH0G17974g	YLR335W	NUP2	1.18456					YGR286C	BIO2	1.4138	YBR238C	---	-1.35631
KLTH0B03762g	YGR174C	CBP4	1.18145					YJL196C	ELO1	1.413	YKL202W	---	-1.35482
KLTH0B07326g	YDL218W	0	1.18135					YJL058C	BIT61	1.41282	YLL019C	KNS1	-1.3546
KLTH0H14322g	YEL023C	0	1.17884					YHL023C	NPR3	1.40865	YHR174W	ENO2	-1.35245
KLTH0C10560g	YOR378W	AMF1	1.17204					YJR133W	XPT1	1.40854	YGR192C	TDH3	-1.35123
KLTH0B09086g	YGR268C	HUA1	1.17077					YPL245W	---	1.40395	YDR285W	ZIP1	-1.35026
KLTH0F19404g	YNL321W	VNX1	1.16973					YMR154C	RIM13	1.4002	YMR215W	GAS3	-1.33275
KLTH0G15268g	YLR274W	MCM5	1.16851					YHR202W	---	1.3973	YKL165C	MCD4	-1.32818
KLTH0H04686g	YGL083W	SCY1	1.16688					YMR096W	SNZ1	1.37907	YGR138C	TPO2	-1.32312
KLTH0E15246g	YPR060C	ARO7	1.16368					YBL113C	---	1.37379	YCL063W	VAC17	-1.32147
KLTH0E15114g	---	---	1.15032					YER167W	BCK2	1.36834	YER053C-A	---	-1.31992
KLTH0G11220g	YLR152C	0	1.14917					YPR061C	JID1	1.36185	YLR070C	XYL2	-1.31205
KLTH0H08888g	---	---	1.1448					YBR242W	---	1.36045	YKL162C	---	-1.31044
KLTH0G06358g	YGL055W	OLE1	1.14367					YNL315C	ATP11	1.3526	YOR386W	PHR1	-1.30319
KLTH0F08690g	YLR168C	UPS2	1.14275					YDR180W	SCC2	1.35021	YMR016C	SOK2	-1.30037
KLTH0F13706g	YIR007W	0	1.14264					YBL095W	---	1.34958	YMR204C	INP1	-1.29897
KLTH0H12672g	YDR324C	UTP4	1.13553					YGR239C	PEX21	1.34101	YPL156C	PRM4	-1.29798
KLTH0B00154g	YBR132C	AGP2	1.12727					YER095W	RAD51	1.33974	YKL113C	RAD27	-1.29789
KLTH0E08294g	YGR001C	AML1	1.12397					YGL143C	MRF1	1.3316	YHL032C	GUT1	-1.29142
KLTH0D15532g	YLR422W	0	1.12355					YLL015W	BPT1	1.33137	YCL010C	SGF29	-1.29103
KLTH0E08756g	YLR328W	NMA1	1.12311					YLR173W	---	1.32616	YJL141C	YAK1	-1.28659
KLTH0D13992g	YDL057W	0	1.12153					YML130C	ERO1	1.32613	YMR053C	STB2	-1.28281
KLTH0G17710g	YGR033C	TIM21	1.12066					YBR023C	CHS3	1.32423	YJL145W	SFH5	-1.28212
KLTH0B03520g	YLL013C	PUF3	1.11509					YGL150C	INO80	1.32245	YER037W	PHM8	-1.27555
KLTH0B06908g	YNL176C	TDA7	1.11381					YLR348C	DIC1	1.3196	YDL234C	GYP7	-1.2733
KLTH0H05808g	YBR238C	0	1.11312					YML020W	---	1.30939	YMR145C	NDE1	-1.27223
KLTH0B07436g	YDL220C	CDC13	1.10951					YNL187W	SWT21	1.30928
KLTH0E15268g	YPR061C	JID1	1.10021					YDR036C	EHD3	1.3084
KLTH0H14256g	YJR033C	RAV1	1.09192					YHR204W	MNL1	1.28852
KLTH0D13310g	YGR060W	ERG25	1.09013					YGR150C	CCM1	1.28621
KLTH0H10538g	YJL056C	ZAP1	1.09006					YGR255C	COQ6	1.28599
KLTH0G11748g	YLR138W	NHA1	1.08592					YOR316C	COT1	1.27767
KLTH0H11726g	YLR173W	0	1.07965					YOL147C	PEX11	1.27083
KLTH0C02662g	YJR059W	PTK2	1.07731
KLTH0B09724g	YGR281W	YOR1	1.0731

## Sheet: CC+_VS_MC
Co-culture with cell-cell contact (CC+) compared to Monoculture (Sc/Lt) at 24 hours														Co-culture with cell-cell contact (CC+) compared to Monoculture (Sc/Lt) at 2 hours
L. thermotolerans								S. cerevisiae						L. thermotolerans								S. cerevisiae
Up regulated				Down regulated				Up regulated			Down regulated			Up regulated				Down regulated				Up regulated			Down regulated
LT ORF	Corresponding SC ORF	GENE ID	LOG2FC	LT ORF	Corresponding SC ORF	GENE ID	LOG2FC	ORF	GENE ID	LOG2FC	ORF	GENE ID	LOG2FC	LT ORF	Corresponding SC ORF	GENE ID	LOG2FC	LT ORF	Corresponding SC ORF	GENE ID	LOG2FC	ORF	GENE ID	LOG2FC	---	---	---
KLTH0A07810g	YJL213W	---	8.73284	KLTH0B00110g	YCL073C	GEX1	-7.96856	YFL056C	AAD6	2.08534	YOR387C	---	-7.55752	KLTH0E15532g	YDR368W	YPR1	3.19169	KLTH0H13219r	---	#N/A	-3.52556	YMR058W	FET3	2.12799
KLTH0E17138g	#N/A	---	6.86819	KLTH0H16390g	YGL258W	VEL1	-7.08837	YGR037C	ACB1	1.5824	YDR380W	ARO10	-6.4776	KLTH0D09570g	---	---	2.94637	KLTH0D11418g	---	#N/A	-2.1075	YJR150C	DAN1	2.20658
KLTH0B10384g	#N/A	---	6.24314	KLTH0B00132g	YKR105C	VBA5	-6.87264	YMR318C	ADH6	1.58846	YHR137W	ARO9	-6.24324	KLTH0D00440g	YDL078C	MDH3	2.6522	KLTH0C06556g	YBL075C	SSA3	-1.76901	YJR010W	MET3	1.95707
KLTH0F09174g	YBL033C	RIB1	5.45611	KLTH0F00176g	YGL258W	VEL1	-6.40444	YCR105W	ADH7	3.14956	YGL258W	VEL1	-6.11462	KLTH0G13794g	YDR109C	---	2.55073	KLTH0G02266g	YPR156C	TPO3	-1.47199
KLTH0D03102g	YKR029C	SET3	5.09524	KLTH0D16984g	YOL154W	ZPS1	-5.52708	YCR010C	ADY2	1.54664	YKR105C	VBA5	-5.81513	KLTH0G18414g	YIL119C	RPI1	2.44709
KLTH0A03674g	---	---	4.69282	KLTH0D00308g	YOL154W	ZPS1	-5.49573	YBR070C	ALG14	1.70544	YCL069W	VBA3	-5.10216	KLTH0E16258g	YML128C	MSC1	2.40431
KLTH0B00154g	YBR132C	AGP2	4.30602	KLTH0E16632g	YOR382W	FIT2	-5.38845	YBR243C	ALG7	1.89432	YOL154W	ZPS1	-5.04406	KLTH0D04510g	YMR107W	SPG4	2.23939
KLTH0H04840g	YKL140W	TGL1	4.05209	KLTH0E01540g	YOR381W	FRE3	-4.97996	YGL021W	ALK1	2.13832	YOR384W	FRE5	-4.65113	KLTH0F12210g	YGR088W	CTT1	2.19118
KLTH0H09262g	---	---	4.02211	KLTH0E06226g	YHL024W	RIM4	-4.68247	YBL009W	ALK2	1.59252	YJR137C	MET5	-4.15007	KLTH0F08030g	YDR038C	ENA5	2.09195
KLTH0E06204g	YLL026W	HSP104	3.83905	KLTH0E07282g	YGL028C	SCW11	-4.4449	YKL103C	APE1	2.84865	YCL073C	GEX1	-3.84975	KLTH0C03278g	YIL162W	SUC2	1.84259
KLTH0D16786g	YML075C	HMG1	3.80174	KLTH0E16654g	YOR383C	FIT3	-4.17227	YCR048W	ARE1	1.39369	YIL169C	---	-3.65228	KLTH0G15752g	YOL084W	PHM7	1.7834
KLTH0G02200g	YGR142W	BTN2	3.78855	KLTH0D00484g	YDL194W	SNF3	-4.14206	YJL088W	ARG3	1.85624	YOL159C	---	-3.41575	KLTH0E03454g	YHR087W	RTC3	1.70114
KLTH0E02200g	YDR258C	HSP78	3.76436	KLTH0F01584g	YCL025C	AGP1	-4.13611	YOR011W	AUS1	2.37354	YOR383C	FIT3	-3.18207	KLTH0B04796g	---	---	1.64282
KLTH0B02574g	YDL244W	THI13	3.75499	KLTH0D11418g	---	---	-3.979	YIL140W	AXL2	2.15995	YKR106W	GEX2	-3.14423	KLTH0F06864g	YML123C	PHO84	1.57381
KLTH0B03784g	YGR175C	ERG1	3.63026	KLTH0C10450g	YNR029C	---	-3.97717	YOR074C	CDC21	2.46673	YJL077C	ICS3	-3.13509	KLTH0F14828g	YGR130C	---	1.51092
KLTH0E11550g	YDR256C	CTA1	3.41522	KLTH0C11924g	YAR050W	FLO1	-3.89934	YDL164C	CDC9	2.30976	YLR303W	MET17	-3.1309	KLTH0C00440g	YAR050W	FLO1	1.49704
KLTH0H00132g	YJL213W	---	3.40088	KLTH0G15070g	YLR286C	CTS1	-3.68503	YJL158C	CIS3	3.3924	snR190	---	-2.939	KLTH0G16258g	YNL031C	HHT2	1.39461
KLTH0A07832g	YJR152W	DAL5	3.40081	KLTH0G15708g	---	---	-3.64059	YMR199W	CLN1	2.01837	YKL187C	FAT3	-2.87187
KLTH0E12232g	YBR203W	COS111	3.35051	KLTH0B01166g	YPL265W	DIP5	-3.58104	YPL256C	CLN2	3.67305	YNL254C	RTC4	-2.81568
KLTH0F04048g	YOR348C	PUT4	3.28244	KLTH0D05566g	YKL101W	HSL1	-3.32533	YJL172W	CPS1	1.63782	snR13	---	-2.79708
KLTH0C10164g	---	---	3.25353	KLTH0A03278g	YGR055W	MUP1	-3.31919	YGR189C	CRH1	2.38154	YMR316C-A	---	-2.6509
KLTH0F05478g	---	---	3.23608	KLTH0F01606g	YCL025C	AGP1	-3.26538	YOL007C	CSI2	2.97129	YDR421W	ARO80	-2.37407
KLTH0C06556g	YBL075C	SSA3	3.19861	KLTH0B10142g	YKR105C	VBA5	-3.22931	YMR078C	CTF18	1.62103	snR128	---	-2.374
KLTH0E14454g	YOL089C	HAL9	3.19197	KLTH0E06930g	YER124C	DSE1	-3.19831	YGL027C	CWH41	1.50887	YJL132W	---	-2.36631
KLTH0B06006g	YPL111W	CAR1	3.12777	KLTH0C05170g	YBR068C	BAP2	-3.18862	YPL265W	DIP5	1.5089	YJR010W	MET3	-2.34096	ARN1	#N/A
KLTH0E13970g	---	---	3.10587	KLTH0D15004g	YLR411W	CTR3	-3.14699	YBR180W	DTR1	1.70549	YDR343C	HXT6	-2.30847	ARN2	#N/A
KLTH0H07788g	YER141W	COX15	3.07143	KLTH0C00418g	YOL154W	ZPS1	-3.05419	YDL101C	DUN1	2.3414	YJL056C	ZAP1	-2.258	ENB1	-1.71486
KLTH0D06996g	---	---	3.06196	KLTH0H13552g	YMR319C	FET4	-3.01413	YHR110W	ERP5	1.45619	YKL001C	MET14	-2.25044	FET4	#N/A
KLTH0H04488g	YNL111C	CYB5	3.04566	KLTH0G04686g	YML027W	YOX1	-2.96092	YOL017W	ESC8	2.70547	YGL184C	STR3	-2.22876	FIT1	#N/A
KLTH0A04158g	YIL047C	SYG1	3.03174	KLTH0F05060g	YKL163W	PIR3	-2.94077	YDR261C	EXG2	1.99431	YKR103W	NFT1	-2.17951	FIT2	#N/A
KLTH0F02068g	YLR189C	ATG26	2.9922	KLTH0A04686g	YER070W	RNR1	-2.92013	YEL047C	FRD1	1.42128	YLR092W	SUL2	-2.12591	FIT3	-3.18207
KLTH0F04598g	YKL173W	SNU114	2.96865	KLTH0G19404g	YDL194W	SNF3	-2.88899	YPL141C	FRK1	1.86595	YPR138C	MEP3	-2.11562	FRE2	-1.97252
KLTH0G18392g	YIL119C	RPI1	2.93507	KLTH0H11418g	YFR015C	GSY1	-2.85889	YKL104C	GFA1	1.55562	YDL223C	HBT1	-2.10194	FRE3	-1.69211
KLTH0C06776g	YBL066C	SEF1	2.8894	KLTH0A01562g	YEL065W	SIT1	-2.85584	YDR507C	GIN4	2.87359	YDR342C	HXT7	-2.095	FRE4	-1.94591
KLTH0E15796g	YOL075C	---	2.88067	KLTH0D07128g	YNL268W	LYP1	-2.78166	YCR098C	GIT1	2.15811	YEL065W	SIT1	-2.08094	FRE5	-4.65113
KLTH0C09240g	YLL015W	BPT1	2.87914	KLTH0B06556g	YHR143W	DSE2	-2.7736	YDR044W	HEM13	1.5465	YGL256W	ADH4	-2.0349	SIT1	-2.08094
KLTH0E05126r	---	---	2.8442	KLTH0F19602g	YNL327W	EGT2	-2.75001	YOR237W	HES1	1.41539	YMR081C	ISF1	-2.00547	HXT13	#N/A
KLTH0G17864g	---	---	2.79911	KLTH0E00242g	YHR211W	FLO5	-2.73933	YPL127C	HHO1	2.03504	YMR169C	ALD3	-1.98498	HXT17	#N/A
KLTH0E17006g	YGR292W	MAL12	2.79703	KLTH0G15312g	YOR178C	GAC1	-2.70826	YNL031C	HHT2	1.96237	YKL220C	FRE2	-1.97252	HXT2	#N/A
KLTH0G04906g	---	---	2.79495	KLTH0F05874g	YJL130C	URA2	-2.68222	YGL033W	HOP2	1.91614	YKR029C	SET3	-1.95924	HXT6	-2.30847
KLTH0E01496g	YJL212C	OPT1	2.78349	KLTH0D13618g	YLR375W	STP3	-2.64751	YKL101W	HSL1	3.8995	YNR060W	FRE4	-1.94591	HXT7	-2.095
KLTH0G06600g	YHR042W	NCP1	2.74372	KLTH0C10868g	YOL007C	CSI2	-2.64127	YBL003C	HTA2	1.81765	LSR1	---	-1.93703	ZAP1	-2.258
KLTH0C02684g	YKL197C	PEX1	2.7372	KLTH0D01496g	YAL038W	CDC19	-2.60762	YBL002W	HTB2	1.48115	YOR178C	GAC1	-1.91312	ZPS1	#N/A
KLTH0A00308g	YPL265W	DIP5	2.73121	KLTH0B04092g	YMR048W	CSM3	-2.60546	YML058W-A	HUG1	1.62604	YGL251C	HFM1	-1.91142	ZRT1	-1.44504
KLTH0B04774g	YDL174C	DLD1	2.71329	KLTH0A07590g	YNR050C	LYS9	-2.60139	YNL318C	HXT14	1.9576	YER053C-A	---	-1.89123	ZRT2	-1.8446
KLTH0G05148g	YHR007C	ERG11	2.70525	KLTH0H09856g	YBR008C	FLR1	-2.49665	YIL026C	IRR1	2.91088	YPR003C	---	-1.84801
KLTH0H11572g	YLR256W	HAP1	2.67211	KLTH0C01056g	YOR381W	FRE3	-2.49393	YDL003W	MCD1	2.44198	YAL063C	FLO9	-1.84515
KLTH0A00374g	YKL070W	---	2.64836	KLTH0B01958g	YGR192C	TDH3	-2.49129	YCL061C	MRC1	1.5866	YLR130C	ZRT2	-1.8446
KLTH0H13090g	---	---	2.63268	KLTH0H05412g	---	---	-2.47221	YOL090W	MSH2	2.11561	YKR104W	---	-1.80683
KLTH0F07854g	YDR213W	UPC2	2.59503	KLTH0A05874g	YMR205C	PFK2	-2.44638	YDR097C	MSH6	2.24057	YOL132W	GAS4	-1.80528	ADY3	#N/A
EBG00000981313	---	---	2.59371	KLTH0G08514g	YIL140W	AXL2	-2.4377	YOR255W	OSW1	2.49873	YFR030W	MET10	-1.7812	PAU7	3.36159
KLTH0B00176g	YER152C	---	2.58235	KLTH0E11968g	YBR162C	TOS1	-2.40992	YIR041W	PAU15	4.83431	YGR055W	MUP1	-1.77787	BIG1	#N/A
KLTH0F08932g	YDR178W	SDH4	2.57547	KLTH0E05192g	YPR119W	CLB2	-2.39426	YLL025W	PAU17	4.02963	YOL158C	ENB1	-1.71486	KNH1	#N/A
KLTH0H16148g	YML054C	CYB2	2.5388	KLTH0E09042g	---	---	-2.36758	YEL049W	PAU2	1.58117	YNL195C	---	-1.70504	PAU23	1.90046
KLTH0E05412g	YGR100W	MDR1	2.53719	KLTH0B04576g	YGR240C	PFK1	-2.34006	YLR037C	PAU23	1.90046	YOR381W	FRE3	-1.69211	PMI40	2.55583
KLTH0E05434g	YPR117W	---	2.51717	KLTH0A05632g	YMR199W	CLN1	-2.33983	YFL020C	PAU5	3.57989	YDL125C	HNT1	-1.67065	PIR3	#N/A
KLTH0H11682g	YKR015C	---	2.50524	KLTH0B02046g	YGR191W	HIP1	-2.33567	YAR020C	PAU7	3.36159	YHL036W	MUP3	-1.62676	SPS22	#N/A
KLTH0H08448g	YLL024C	SSA2	2.49827	KLTH0G10384g	YIL094C	LYS12	-2.31191	YNL289W	PCL1	1.96549	YPL036W	PMA2	-1.62342	PMT5	1.83716
KLTH0F06864g	YML123C	PHO84	2.49762	KLTH0G05412r	---	---	-2.31152	YJL118W	PCL1	1.46383	YDR119W-A	COX26	-1.60821	PAU6	#N/A
KLTH0C09372g	YDR497C	ITR1	2.45282	KLTH0H13398g	YOL020W	TAT2	-2.25744	YDR113C	PDS1	1.68536	YKL043W	PHD1	-1.59849	DAN4	#N/A
KLTH0C03366g	YJR048W	CYC1	2.43143	KLTH0G16940g	YER145C	FTR1	-2.25262	YMR076C	PDS5	2.42522	YGL257C	MNT2	-1.58611	FKS3	#N/A
KLTH0G18304g	YLR056W	ERG3	2.41361	KLTH0A04400g	YER063W	THO1	-2.24144	YER003C	PMI40	2.55583	YHR211W	FLO5	-1.56747	DTR1	1.70549
KLTH0F14938g	YPR151C	SUE1	2.41204	KLTH0A01232g	YNL300W	TOS6	-2.22141	YNL082W	PMS1	1.71254	YDR205W	MSC2	-1.56583	TIR1	#N/A
KLTH0D13640g	---	---	2.40952	KLTH0E05654g	YHL032C	GUT1	-2.21926	YDL093W	PMT5	1.83716	YDL210W	UGA4	-1.56038	BIT61	#N/A
KLTH0F19360g	YNL320W	---	2.38473	KLTH0G06490g	YDR284C	DPP1	-2.21662	YNL102W	POL1	2.0682	YGR043C	NQM1	-1.55719	AVO2	#N/A
KLTH0E15642g	YKR039W	GAP1	2.38047	KLTH0D15202g	YKL187C	FAT3	-2.18582	YBL035C	POL12	1.45352	YNL332W	THI12	-1.5523	GAS2	#N/A
KLTH0G17446g	---	---	2.34553	KLTH0C00594g	YIR034C	LYS1	-2.17856	YNL262W	POL2	1.90644	YLR136C	TIS11	-1.54977	PAU2	1.58117
KLTH0G18282g	YFL029C	CAK1	2.34221	KLTH0G08338g	YNL088W	TOP2	-2.16316	YBR088C	POL30	2.61525	YBR069C	TAT1	-1.5006	DAN1	#N/A
KLTH0E12078g	YBR208C	DUR1,2	2.33552	KLTH0C00374g	YGL255W	ZRT1	-2.13576	YIL160C	POT1	2.27557	YGL255W	ZRT1	-1.44504	SPO77	#N/A
KLTH0G05192g	YHR008C	SOD2	2.33373	KLTH0D07898g	YMR019W	STB4	-2.12106	YIL117C	PRM5	1.53288	YPR121W	THI22	-1.43945	DIT1	#N/A
KLTH0D07392g	---	---	2.30271	KLTH0C05302r	---	---	-2.10674	YKR013W	PRY2	3.27388	YBR117C	TKL2	-1.43742	DFG5	#N/A
KLTH0F08162g	YLR237W	THI7	2.29885	KLTH0G09306g	YNL066W	SUN4	-2.10354	YDL055C	PSA1	1.87051	YKL068W-A	---	-1.43484	TSC11	#N/A
KLTH0D10318g	YOR219C	STE13	2.29013	KLTH0D00506g	YHL040C	ARN1	-2.09854	YKR090W	PXL1	1.67298	YNL194C	---	-1.43377	SOD1	#N/A
KLTH0D10890g	YPL147W	PXA1	2.27777	KLTH0D05610g	---	---	-2.04816	YER095W	RAD51	2.34967	YHR176W	FMO1	-1.41337	RRT12	#N/A
KLTH0F09130g	YDR171W	HSP42	2.27038	KLTH0G13090g	YDR127W	ARO1	-2.04096	YAR007C	RFA1	1.82418	YBR067C	TIP1	-1.41042	PAU17	4.02963
KLTH0C07502g	YPL111W	CAR1	2.26483	KLTH0E12584g	YPL075W	GCR1	-2.03719	YNL312W	RFA2	1.49902	YGR266W	---	-1.41025	CHS3	#N/A
KLTH0D02420g	YOL048C	RRT8	2.24887	KLTH0C11330g	YEL061C	CIN8	-2.03507	YJL173C	RFA3	1.43706	YDL124W	---	-1.3894	YOR365C	#N/A
KLTH0C07282g	---	---	2.24791	KLTH0G01738g	YER032W	FIR1	-2.02729	YBR275C	RIF1	1.37257	YNL125C	ESBP6	-1.37451	TIR2	1.43466
KLTH0H12100g	YNL007C	SIS1	2.24574	KLTH0E06050g	YLL032C	---	-1.98754	YNL072W	RNH201	1.47816				OSW2	#N/A
KLTH0D07832g	YMR015C	ERG5	2.24338	KLTH0F17380g	YOR058C	ASE1	-1.98714	YER070W	RNR1	3.27235				AMA1	#N/A
KLTH0H10516g	YJL055W	---	2.2343	KLTH0D03652g	YLR303W	MET17	-1.98706	YHR154W	RTT107	1.89302				PAU15	4.83431
KLTH0H04862g	YPL187W	MF(ALPHA)1	2.23225	KLTH0D16522g	YLR446W	---	-1.95321	YLL002W	RTT109	2.14736
KLTH0G18414g	YIL119C	RPI1	2.228	KLTH0F14058g	YIL107C	PFK26	-1.9485	YMR305C	SCW10	2.75733				SRL1	1.65671
KLTH0F12210g	YGR088W	CTT1	2.21598	KLTH0B04972g	YMR318C	ADH6	-1.94738	YBL031W	SHE1	1.49773				EXG2	1.99431
KLTH0H07172g	YDR081C	PDC2	2.21274	KLTH0A00110g	---	---	-1.93208	YIL123W	SIM1	3.76928				PAU7	3.36159
KLTH0C10010g	YBR149W	ARA1	2.20866	KLTH0D03564g	YJL089W	SIP4	-1.91169	YBR156C	SLI15	1.56148				SVS1	2.53253
KLTH0A04048g	YIL044C	AGE2	2.1947	KLTH0H15422g	YOR315W	SFG1	-1.90232	YOR195W	SLK19	2.04548				CRH1	2.38154
KLTH0H16258g	YOR192C	THI72	2.17336	KLTH0A03498g	YOR172W	YRM1	-1.90212	YFL008W	SMC1	2.22999				PAU23	1.90046
KLTH0E06666g	YPL248C	GAL4	2.17097	KLTH0E05478g	YGR098C	ESP1	-1.90178	YJL074C	SMC3	1.56018				PAU17	4.02963
KLTH0D04312g	YMR118C	SHH3	2.16462	KLTH0H03278g	YMR179W	SPT21	-1.89156	YLR383W	SMC6	1.75379				TOS1	1.93791
KLTH0F12408g	YMR009W	ADI1	2.13702	KLTH0G19756g	YKL107W	---	-1.89047	YMR096W	SNZ1	1.44853				TIR2	1.43466
KLTH0E15268g	YPR061C	JID1	2.11907	KLTH0E16874g	YJL213W	---	-1.8874	YDR356W	SPC110	1.5978				SIM1	3.76928
KLTH0H11550g	YGL160W	AIM14	2.11545	KLTH0B05346g	YNL126W	SPC98	-1.85953	YHR172W	SPC97	3.29098				SCW10	2.75733
KLTH0D13178g	YOR291W	YPK9	2.10872	KLTH0E16764g	YPL092W	SSU1	-1.85839	YMR179W	SPT21	1.38832				TOS6	1.65738
KLTH0B07634g	YNL201C	PSY2	2.10504	KLTH0A07964g	YHL047C	ARN2	-1.84859	YOR247W	SRL1	1.65671				CIS3	3.3924
KLTH0D05280g	YFL060C	SNO3	2.07368	KLTH0F07480g	YJR092W	BUD4	-1.84142	YJL092W	SRS2	1.93181				PAU15	4.83431
KLTH0E13948g	YGR110W	CLD1	2.06391	KLTH0C01408g	YLR267W	BOP2	-1.80761	YLR045C	STU2	2.77259				PAU2	1.58117
KLTH0G07480g	YKL148C	SDH1	2.06378	KLTH0C06600r	---	---	-1.79663	YDR297W	SUR2	1.56669
KLTH0E15356g	YJL108C	PRM10	2.04138	KLTH0D15840g	YLR429W	CRN1	-1.78882	YPL163C	SVS1	2.53253
KLTH0D09658g	YPL117C	IDI1	2.03877	KLTH0H09966g	YJL074C	SMC3	-1.78536	YJL187C	SWE1	3.84045
KLTH0E13310g	YBR177C	EHT1	2.02813	KLTH0F05434g	YJL145W	SFH5	-1.78442	YOR010C	TIR2	1.43466
KLTH0A04070g	YER053C	PIC2	2.02734	KLTH0D18150g	YHL040C	ARN1	-1.7707	YNL273W	TOF1	1.61008
KLTH0H09240g	YGL033W	HOP2	2.01556	KLTH0E06710g	YGL183C	MND1	-1.76993	YNL088W	TOP2	1.64705
KLTH0B06336g	YNL142W	MEP2	1.99715	KLTH0E05170g	YPR120C	CLB5	-1.75438	YBR162C	TOS1	1.93791
KLTH0E15004g	YPR054W	SMK1	1.99574	KLTH0G09416g	YNL063W	MTQ1	-1.72963	YGR221C	TOS2	1.62139
KLTH0G05786g	YJR096W	---	1.98519	KLTH0H12188g	YCL018W	LEU2	-1.71838	YLR183C	TOS4	3.24326
KLTH0E05148g	---	---	1.98146	KLTH0F02772r	---	---	-1.71555	YNL300W	TOS6	1.65738
KLTH0C04114g	YMR272C	SCS7	1.98078	KLTH0E00704g	YIL159W	BNR1	-1.71187	YML085C	TUB1	2.1944
KLTH0G18172g	YLR356W	ATG33	1.97333	KLTH0D00726g	YOR372C	NDD1	-1.70493	YFL037W	TUB2	2.01182
KLTH0E15334g	YBR105C	VID24	1.96629	KLTH0D16038g	YLR438W	CAR2	-1.69452	YCL063W	VAC17	1.6325
KLTH0F03982g	---	---	1.96507	KLTH0D15136g	YKL185W	ASH1	-1.67891	YMR088C	VBA1	1.62985
KLTH0D11374g	YMR210W	---	1.95648	KLTH0C03278g	YIL162W	SUC2	-1.67747	YNL283C	WSC2	2.48258
KLTH0A08008g	YMR226C	---	1.95239	KLTH0D06974g	YKL185W	ASH1	-1.67401	YLR272C	YCS4	1.61952
KLTH0H00836g	YHR163W	SOL3	1.95019	KLTH0F03784g	YJL194W	CDC6	-1.67134	YDR451C	YHP1	1.66249
KLTH0C02046g	YGR217W	CCH1	1.94551	KLTH0H04642g	YGL082W	---	-1.66835	YML027W	YOX1	2.09173
KLTH0F18018g	YOR077W	RTS2	1.94237	KLTH0C08602g	YOL070C	NBA1	-1.66695	YKR053C	YSR3	1.67583
KLTH0F16632g	YDR352W	YPQ2	1.94127	KLTH0D03608g	YLR305C	STT4	-1.65519	YJL213W	---	3.25625
KLTH0H13860g	YCR020C	PET18	1.93975	KLTH0F06842g	YML085C	TUB1	-1.65283	YIL141W	---	3.00161
KLTH0B03520g	YLL013C	PUF3	1.93747	KLTH0B07480g	YDL222C	FMP45	-1.64414	snR59	---	2.81121
KLTH0D07414g	YHL016C	DUR3	1.93705	KLTH0D09064g	YNL102W	POL1	-1.64169	YHR213W-B	---	2.70231
KLTH0D06886g	YMR231W	PEP5	1.9258	KLTH0G07392g	YKL152C	GPM1	-1.63196	YMR317W	---	2.49141
KLTH0F05170g	YKR066C	CCP1	1.9173	KLTH0D05588g	YMR083W	ADH3	-1.62127	YMR144W	---	2.3352
KLTH0H08976g	YGR019W	UGA1	1.90793	KLTH0H10428g	YJL051W	IRC8	-1.61617	YJR030C	---	2.32094
KLTH0G11616g	YLR142W	PUT1	1.90571	KLTH0F04884g	YKL165C	MCD4	-1.60459	YJL114W	---	2.29896
KLTH0F08690g	YLR168C	UPS2	1.87961	KLTH0A02706g	YFL008W	SMC1	-1.60074	YLR012C	---	1.98976
KLTH0F01694g	YDR506C	GMC1	1.87681	KLTH0E05038g	YBR252W	DUT1	-1.59961	YLR049C	---	1.78729
KLTH0D00418g	YLR134W	PDC5	1.87016	KLTH0C10912g	YMR001C	CDC5	-1.59476	YDL211C	---	1.76907
KLTH0D00440g	YDL078C	MDH3	1.86637	KLTH0D02200g	YAL024C	LTE1	-1.57892	YOL019W	---	1.64312
KLTH0C11880g	YER057C	HMF1	1.86253	KLTH0G12254g	YLR131C	ACE2	-1.56818	YML083C	---	1.64213
KLTH0A03916g	YIL042C	PKP1	1.85779	KLTH0A05346g	YDL127W	PCL2	-1.55816	YMR122W-A	---	1.55302
KLTH0D11198g	YOR245C	DGA1	1.8547	KLTH0F17644g	YOR066W	MSA1	-1.55371
KLTH0D15532g	YLR422W	0	1.84345	KLTH0E02398g	YOR033C	EXO1	-1.54775
KLTH0E07854g	YBL005W	PDR3	1.83453	KLTH0G18986g	YJR159W	SOR1	-1.54548
KLTH0C05478g	YBL105C	PKC1	1.83379	KLTH0F00110g	---	---	-1.53982
KLTH0D10164g	YPL128C	TBF1	1.82494	KLTH0C05060g	YBR071W	---	-1.53875
KLTH0C10406g	YLR260W	LCB5	1.82436	KLTH0G09614g	YIL116W	HIS5	-1.53477
KLTH0D05434g	YMR088C	VBA1	1.81224	KLTH0F01430g	YCL030C	HIS4	-1.52081
KLTH0G13354g	YHR176W	FMO1	1.80963	KLTH0G15774g	---	---	-1.49404
KLTH0C08404g	---	---	1.79848	KLTH0B00594g	YKR105C	VBA5	-1.48729
KLTH0F10648g	YBR108W	AIM3	1.79781	KLTH0G12892g	YLR106C	MDN1	-1.48629
KLTH0H05654g	YBR242W	---	1.79283	KLTH0F19118g	YNL312W	RFA2	-1.48605
KLTH0E13508g	YOL119C	MCH4	1.78966	KLTH0F13134g	YER003C	PMI40	-1.48546
KLTH0G10582g	YHL003C	LAG1	1.78908	KLTH0B01320g	YGR207C	CIR1	-1.47818
KLTH0A00594g	YPR191W	QCR2	1.76377	KLTH0E12100g	YBR207W	FTH1	-1.47086
KLTH0C03476g	YJR047C	ANB1	1.75953	KLTH0C04906g	YNR067C	DSE4	-1.46929
KLTH0D13992g	YDL057W	---	1.74714	KLTH0F12562g	YIL010W	DOT5	-1.46045
KLTH0C11770g	YML054C	CYB2	1.74238	KLTH0H04268g	YPL201C	YIG1	-1.45592
KLTH0C01100g	YKL087C	CYT2	1.7317	KLTH0G16522g	YDR225W	HTA1	-1.45052
KLTH0H01386g	YLR205C	HMX1	1.72897	KLTH0A00814g	YPR181C	SEC23	-1.44696
KLTH0H04026g	YPL207W	TYW1	1.70523	KLTH0F07568g	YJR089W	BIR1	-1.44358
KLTH0E06468g	YGL192W	IME4	1.69906	KLTH0G00946g	YGL234W	ADE5,7	-1.43849
KLTH0D03344g	YJL100W	LSB6	1.69427	KLTH0E07348g	YGL026C	TRP5	-1.43805
KLTH0F11682g	YBR120C	CBP6	1.69182	KLTH0D08250g	YKL060C	FBA1	-1.43404
KLTH0G18150g	YLR247C	IRC20	1.69055	KLTH0C05104g	YDR050C	TPI1	-1.42289
KLTH0E16192g	YML126C	ERG13	1.68875	KLTH0G18964g	YFL041W	FET5	-1.41875
KLTH0E01892g	YJR104C	SOD1	1.67296	KLTH0F06336g	YLR224W	---	-1.41426
KLTH0A00572g	YOR381W	FRE3	1.66864	KLTH0F06820g	YML086C	ALO1	-1.4064
KLTH0H08888g	---	---	1.66422	KLTH0A01826g	YBR038W	CHS2	-1.40594
KLTH0F19404g	YNL321W	VNX1	1.6633	KLTH0G18766g	YFL037W	TUB2	-1.40454
KLTH0B09262g	YER184C	TOG1	1.66076	KLTH0D00902g	YOR362C	PRE10	-1.40262
KLTH0G08668g	YNL080C	EOS1	1.6604	KLTH0F18766g	YOL123W	HRP1	-1.39299
KLTH0B06248g	YHR136C	SPL2	1.64856	KLTH0F13926g	YPR065W	ROX1	-1.39081
KLTH0E13112g	YBR183W	YPC1	1.64371	KLTH0E15818g	YBR138C	---	-1.39039
KLTH0A06556g	YCR066W	RAD18	1.63302	KLTH0D14278g	YLR389C	STE23	-1.38843
KLTH0F18568g	YPR164W	MMS1	1.63207	KLTH0D00572g	YDR536W	STL1	-1.38334
KLTH0H03190g	YPL231W	FAS2	1.62925	KLTH0G12210g	YLR133W	CKI1	-1.37957
KLTH0G10120g	YNL036W	NCE103	1.62291	KLTH0G13838g	YLR084C	RAX2	-1.3771
KLTH0E04092g	YMR236W	TAF9	1.61716	KLTH0D13948g	YDL055C	PSA1	-1.37112
KLTH0F13706g	YIR007W	---	1.61359	KLTH0E00308g	---	---	-1.36568
KLTH0E02948g	YNL277W	MET2	1.61273	KLTH0A07502g	YCR093W	CDC39	-1.35317
KLTH0E02002g	YJR100C	AIM25	1.61262	KLTH0D11528g	---	---	-1.35281
KLTH0H11594g	YGL159W	---	1.61205	KLTH0G07304g	YJL039C	NUP192	-1.35128
KLTH0G05214g	YDR466W	PKH3	1.60268	KLTH0C04290g	YML103C	NUP188	-1.34631
KLTH0F16038g	YDR369C	XRS2	1.59846	KLTH0E06424g	YGL195W	GCN1	-1.33526
KLTH0B07326g	YDL218W	---	1.59548	KLTH0C05808g	YOL103W	ITR2	-1.33154
KLTH0B08008g	YNL217W	---	1.59529	KLTH0G11792g	YLR137W	RKM5	-1.33011
KLTH0B00858g	YJR077C	MIR1	1.5876	KLTH0B05060g	---	---	-1.32975
KLTH0G18524g	YFL030W	AGX1	1.57882	KLTH0E01474g	YDL243C	AAD4	-1.32416
KLTH0G17710g	YGR033C	TIM21	1.56609	KLTH0F17864g	YOR074C	CDC21	-1.31734
KLTH0A05522g	YPL252C	YAH1	1.5641	KLTH0D02068g	YOR326W	MYO2	-1.31135
EBG00000981349	#N/A	---	1.56334	KLTH0F07524g	YPR042C	PUF2	-1.30895
KLTH0H05808g	YBR238C	---	1.56077	KLTH0C09724g	---	---	-1.30814
KLTH0C05896g	---	---	1.55606	KLTH0E14938g	---	---	-1.30707
KLTH0E15290g	YPR062W	FCY1	1.55444	KLTH0G03762g	YDR422C	SIP1	-1.30667
KLTH0D17226g	YHR204W	MNL1	1.54988	KLTH0E16588g	YJR152W	DAL5	-1.29797
KLTH0A02420g	YPL014W	---	1.54822	KLTH0G09526g	YPL231W	FAS2	-1.29469
KLTH0E14674g	YBL037W	APL3	1.54195	KLTH0H13640g	YCR012W	PGK1	-1.29053
KLTH0G12166g	YLR135W	SLX4	1.53988	KLTH0H03256g	YPL227C	ALG5	-1.28986
KLTH0D11616g	YOR251C	TUM1	1.53628	KLTH0G17468g	YLR353W	BUD8	-1.28636
KLTH0H09218g	---	---	1.52821	KLTH0E14828g	YBR088C	POL30	-1.28579
KLTH0F17446g	YOR059C	LPL1	1.52612	KLTH0H16456g	---	---	-1.28071
KLTH0G06952g	YHR031C	RRM3	1.52141	KLTH0A05478g	YMR196W	---	-1.27736
KLTH0E04686g	YFR033C	QCR6	1.51367	KLTH0G16500g	YBL002W	HTB2	-1.27668
KLTH0H04818g	YPL188W	POS5	1.51284	KLTH0C08140g	YBR040W	FIG1	-1.27494
KLTH0D17974g	YIR029W	DAL2	1.50964	KLTH0H03388g	YMR177W	MMT1	-1.27193
KLTH0C07194g	YDR044W	HEM13	1.50861	KLTH0E12672g	YBR196C	PGI1	-1.25812
KLTH0E13420g	YPL100W	ATG21	1.50425	KLTH0D07920g	YKL045W	PRI2	-1.25151
KLTH0A04026g	YNL111C	CYB5	1.50402	KLTH0E03520g	YHR086W	NAM8	-1.24778
KLTH0H15356g	YOR311C	DGK1	1.49698	KLTH0G07524g	YKL145W	RPT1	-1.2401
KLTH0B09086g	YGR268C	HUA1	1.49393	KLTH0A06270g	YNR021W	---	-1.23468
KLTH0F15334g	---	---	1.48613	KLTH0F14014g	YPR124W	CTR1	-1.23362
KLTH0G17974g	YLR335W	NUP2	1.48531	KLTH0E07678g	YGL202W	ARO8	-1.23078
KLTH0G10406g	YNL023C	FAP1	1.48112	KLTH0E09592g	YMR138W	CIN4	-1.22801
KLTH0E00132g	YNR055C	HOL1	1.48099	KLTH0H00792g	YGR250C	---	-1.22629
KLTH0H10758g	YBR267W	REI1	1.48055	KLTH0E01628g	YJR112W	NNF1	-1.22396
KLTH0C11836g	YOL140W	ARG8	1.48032	KLTH0H02728g	YAL067C	SEO1	-1.21726
KLTH0G07172g	YHR022C	---	1.47856	KLTH0F15532g	YOR128C	ADE2	-1.21161
KLTH0B03762g	YGR174C	CBP4	1.47604	KLTH0B09592g	YGR284C	ERV29	-1.21061
KLTH0G13486g	YLR092W	SUL2	1.47374	KLTH0B07700g	YNL206C	RTT106	-1.20147
KLTH0D01320g	YAL039C	CYC3	1.47316	KLTH0D02266g	YAL023C	PMT2	-1.20067
KLTH0C05126g	YDR051C	DET1	1.47131	KLTH0E07458g	YBL011W	SCT1	-1.19853
KLTH0H14322g	YEL023C	---	1.46787	KLTH0G19668g	YGR260W	TNA1	-1.19077
KLTH0E11814g	---	---	1.46552	KLTH0D07062g	YMR076C	PDS5	-1.18357
KLTH0H12012g	YLR174W	IDP2	1.46141	KLTH0G10868g	YJL094C	KHA1	-1.18354
KLTH0E01760g	YBL045C	COR1	1.45656	KLTH0H01694g	YLR210W	CLB4	-1.18217
KLTH0F03652g	YCR037C	PHO87	1.45603	KLTH0E03476g	YDR334W	SWR1	-1.1795
KLTH0H15268g	YOR307C	SLY41	1.4559	KLTH0H03608g	YGL137W	SEC27	-1.17906
KLTH0E16544g	YGR234W	YHB1	1.45465	KLTH0F09878g	YMR163C	INP2	-1.1721
KLTH0F08646g	YDR186C	---	1.44843	KLTH0G19602g	YNR074C	AIF1	-1.17199
KLTH0F17996g	YKR087C	OMA1	1.44267	KLTH0B01914g	YJR010W	MET3	-1.17066
KLTH0F00374g	YCR040W	MATALPHA1	1.44009	KLTH0G03652g	YEL053C	MAK10	-1.17052
KLTH0H04686g	YGL083W	SCY1	1.43842	KLTH0F13728g	YIR008C	PRI1	-1.16856
KLTH0B07172g	YDL215C	GDH2	1.43757	KLTH0H02046g	YOR116C	RPO31	-1.16849
KLTH0B06908g	YNL176C	TDA7	1.43406	KLTH0F01716g	YLR177W	---	-1.16614
KLTH0D01188g	YOR356W	CIR2	1.43029	KLTH0F00792g	YCL050C	APA1	-1.15936
KLTH0B10164g	---	---	1.42831	KLTH0G19338g	YHR018C	ARG4	-1.1566
KLTH0G13794g	YDR109C	---	1.41681	KLTH0F13530g	YIR017C	MET28	-1.15273
KLTH0E08294g	YGR001C	AML1	1.41647	KLTH0D00704g	YOR373W	NUD1	-1.15182
KLTH0G11220g	YLR152C	---	1.41554	KLTH0A04796g	YER073W	ALD5	-1.15124
KLTH0D13310g	YGR060W	ERG25	1.41508	KLTH0E01056g	YKR095W	MLP1	-1.14694
KLTH0H05764g	YBR239C	ERT1	1.41265	KLTH0H14960g	YDR321W	ASP1	-1.14662
KLTH0D09702g	YOR202W	HIS3	1.40376	KLTH0F01298g	YCL034W	LSB5	-1.14416
KLTH0F08712g	YDR184C	ATC1	1.40002	KLTH0C03652g	YML119W	---	-1.14285
KLTH0B02442g	YGR170W	PSD2	1.38971	KLTH0A03344g	YLR359W	ADE13	-1.14146
KLTH0F11176g	YPR091C	NVJ2	1.3731	KLTH0B07414g	YNL193W	---	-1.14125
KLTH0A03872g	YER049W	TPA1	1.37285	KLTH0C06226g	YER113C	TMN3	-1.13977
KLTH0H11726g	YLR173W	---	1.36683	KLTH0D10032g	YOR209C	NPT1	-1.13725
KLTH0D11220g	YKL201C	MNN4	1.36676	KLTH0G12144g	YDR150W	NUM1	-1.13443
KLTH0E15246g	YPR060C	ARO7	1.36159	KLTH0F00484g	YCL061C	MRC1	-1.13137
KLTH0F11792g	---	---	1.35917	KLTH0E09658g	YMR139W	RIM11	-1.13122
KLTH0F06974g	YML120C	NDI1	1.35871	KLTH0C01342g	YPL048W	CAM1	-1.1288
KLTH0E08690g	YLR326W	---	1.35785	KLTH0D03520g	YJL091C	GWT1	-1.12775
KLTH0A03608g	YER046W	SPO73	1.35574	KLTH0H01980g	YDL143W	CCT4	-1.12612
KLTH0A03718g	YIL039W	TED1	1.35474	KLTH0C07876g	YBR045C	GIP1	-1.12346
KLTH0D10604g	YOR228C	MCP1	1.35105	KLTH0F01166g	YCL039W	GID7	-1.12181
KLTH0H11440g	---	---	1.34323	KLTH0F01144g	YCL040W	GLK1	-1.11942
KLTH0C04796g	YDR242W	AMD2	1.34167	KLTH0F17754g	YKR080W	MTD1	-1.11549
KLTH0H02970g	YMR186W	HSC82	1.34022	KLTH0H07414g	YER150W	SPI1	-1.11474
KLTH0F17006g	---	---	1.33987	KLTH0G09834g	YIL109C	SEC24	-1.11118
KLTH0F06358g	YKR042W	UTH1	1.33855	KLTH0D13794g	YLR377C	FBP1	-1.10798
KLTH0E05742g	YLL041C	SDH2	1.33767	KLTH0H15004g	YHR074W	QNS1	-1.10385
KLTH0C05456g	YBL106C	SRO77	1.33645	KLTH0G16610g	YDL003W	MCD1	-1.10317
KLTH0F13970g	YGR112W	SHY1	1.33139	KLTH0E09636g	---	---	-1.10271
KLTH0D01562g	YOR342C	---	1.33024	KLTH0F01254g	YHR211W	FLO5	-1.10173
KLTH0H07260g	YER156C	---	1.32947	KLTH0H03432g	YPL223C	GRE1	-1.09416
KLTH0D01166g	YAL041W	CDC24	1.32863	KLTH0B09504g	YMR314W	PRE5	-1.09354
KLTH0F04642g	YJL167W	ERG20	1.31869	KLTH0C10956g	YOL004W	SIN3	-1.09353
KLTH0C11858g	YML054C	CYB2	1.31552	KLTH0D05126g	YKL113C	RAD27	-1.0933
KLTH0E15092g	YBR101C	FES1	1.31473	KLTH0H08338g	YBL015W	ACH1	-1.0908
KLTH0D09284g	YNL111C	CYB5	1.31466	KLTH0A05588g	YPL255W	BBP1	-1.08999
KLTH0G15488g	YLR270W	DCS1	1.31111	KLTH0C10516g	YOR380W	RDR1	-1.08743
KLTH0A01056g	YPR171W	BSP1	1.31084	KLTH0D11242g	YPL153C	RAD53	-1.08455
KLTH0H00990g	YLR193C	UPS1	1.30983	KLTH0H04972g	YGL092W	NUP145	-1.08184
KLTH0E13904g	---	---	1.30838	KLTH0D02926g	YAL008W	FUN14	-1.07891
KLTH0G13816g	---	---	1.30691	KLTH0D06842g	YMR070W	MOT3	-1.07358
KLTH0G17204g	YMR305C	SCW10	1.30422	KLTH0G02376g	YGR135W	PRE9	-1.07019
KLTH0G06358g	YGL055W	OLE1	1.30407	KLTH0E12144g	YBR205W	KTR3	-1.06958
KLTH0H14256g	YJR033C	RAV1	1.30225	KLTH0E08118g	YAR007C	RFA1	-1.06666
KLTH0F04026g	YDR541C	---	1.29554	KLTH0G00682g	YGL245W	GUS1	-1.0665
KLTH0E15972g	YDL017W	CDC7	1.29549	KLTH0H03564g	YPL221W	FLC1	-1.06203
KLTH0H06798g	YGL055W	OLE1	1.29426	KLTH0G06754g	YHR048W	YHK8	-1.05646
KLTH0F11814g	YPR075C	OPY2	1.28844	KLTH0B02266g	YGR165W	MRPS35	-1.05152
KLTH0E10560g	YDR233C	RTN1	1.28768	KLTH0F01518g	YKR013W	PRY2	-1.05048
KLTH0C08052g	YPL274W	SAM3	1.28651	KLTH0B01100g	YKL209C	STE6	-1.05017
KLTH0C04246g	YMR269W	TMA23	1.28043	KLTH0B05742g	YHR127W	---	-1.04975
KLTH0C05962g	YBL091C	MAP2	1.27427	KLTH0F01848g	YDR501W	PLM2	-1.04953
KLTH0G14124g	YDR100W	TVP15	1.27412	KLTH0F10252g	YDL095W	PMT1	-1.04765
KLTH0B07392g	YNL192W	CHS1	1.27149	KLTH0D11484g	YPL161C	BEM4	-1.04745
KLTH0E06996g	YPR021C	AGC1	1.2625	KLTH0C10384g	YLR262C	YPT6	-1.04633
KLTH0C02904g	YML049C	RSE1	1.25723	KLTH0E01826g	YBL041W	PRE7	-1.04419
KLTH0F04576g	YKL174C	TPO5	1.25185	KLTH0G00528g	YFR051C	RET2	-1.04395
KLTH0F17270g	YOR052C	TMC1	1.24879	KLTH0C02992g	YJR053W	BFA1	-1.04354
KLTH0A01210g	YOL117W	RRI2	1.24877	KLTH0F16544g	YHR107C	CDC12	-1.04145
KLTH0D01254g	YAL040C	CLN3	1.24531	KLTH0B04862g	YLR190W	MMR1	-1.03951
KLTH0C11550g	YEL056W	HAT2	1.24195	KLTH0F07766g	YPR036W	VMA13	-1.03901
KLTH0F07260g	YDR309C	GIC2	1.23933	KLTH0B00990g	YJR076C	CDC11	-1.03462
KLTH0H00814g	YGR249W	MGA1	1.2385	KLTH0C07370g	YDR035W	ARO3	-1.03167
KLTH0H11638g	YLR253W	MCP2	1.22766	KLTH0E01584g	YJR110W	YMR1	-1.02506
KLTH0H05896g	YBR235W	VHC1	1.22035	KLTH0G17600g	YLR347C	KAP95	-1.02145
KLTH0E16984g	YBR298C	MAL31	1.21956	KLTH0D03014g	YPR105C	COG4	-1.01882
KLTH0A04180g	YIL048W	NEO1	1.21897	KLTH0A01914g	YDR011W	SNQ2	-1.01727
KLTH0F14894g	YGR133W	PEX4	1.21301	KLTH0F01672g	YDR507C	GIN4	-1.01643
KLTH0B07810g	YDL231C	BRE4	1.2096	KLTH0E13024g	YBR185C	MBA1	-1.01642
KLTH0C10560g	YOR378W	AMF1	1.2095	KLTH0F02992g	YNL251C	NRD1	-1.01065
KLTH0E09900g	YJR154W	---	1.20713	KLTH0E02530g	YHR099W	TRA1	-1.00636
KLTH0F17600g	YOR065W	CYT1	1.20572	KLTH0H11396g	YOL016C	CMK2	-1.00489
KLTH0D06666g	YKL027W	TCD2	1.20173	KLTH0F07612g	YJR088C	EMC2	-1.00398
KLTH0E02926g	YDR338C	---	1.19848	KLTH0B02750g	YLR004C	THI73	-0.995064
KLTH0D09746g	YOR204W	DED1	1.19553
KLTH0G05082g	YML038C	YMD8	1.19286
KLTH0G01298g	YER041W	YEN1	1.19243
KLTH0E15444g	---	---	1.18999
KLTH0C06908g	YBL059C-A	CMC2	1.1813
KLTH0F09658g	YMR170C	ALD2	1.18057
KLTH0H02904g	YMR187C	---	1.18011
KLTH0C11440g	YGR177C	ATF2	1.17997
KLTH0F06732g	YOL055C	THI20	1.17674
KLTH0E03806g	YDR326C	YSP2	1.17543
KLTH0H00770g	YHR164C	DNA2	1.17446
KLTH0D03872g	YGR161C	RTS3	1.17165
KLTH0H14300g	YJR035W	RAD26	1.17163
KLTH0H09108g	YGL036W	---	1.16905
KLTH0F04972g	YJL161W	FMP33	1.16836
KLTH0H01650g	YDR391C	---	1.16617
KLTH0E16016g	YIR027C	DAL1	1.1643
KLTH0C02882g	YML050W	AIM32	1.16292
KLTH0D08690g	YMR036C	MIH1	1.16272
KLTH0D13288g	YLR363C	NMD4	1.16118
KLTH0F17138g	YOR049C	RSB1	1.16083
KLTH0D03542g	YJL090C	DPB11	1.15862
KLTH0D10450g	YOR221C	MCT1	1.15819
KLTH0C06930g	YER093C-A	AIM11	1.15601
KLTH0C01848g	YGR225W	AMA1	1.15566
KLTH0A02772g	---	---	1.1473
KLTH0B08228g	YDL238C	GUD1	1.14234
KLTH0F04290g	YJL178C	ATG27	1.13673
KLTH0E02376g	YOR032C	HMS1	1.13612
KLTH0F11968g	YPR112C	MRD1	1.13403
KLTH0C02574g	YJR061W	---	1.13155
KLTH0H03674g	YGL134W	PCL10	1.13145
KLTH0E02178g	YOR027W	STI1	1.12785
KLTH0G11198g	YLR153C	ACS2	1.12553
KLTH0A07172g	YNR040W	---	1.12237
KLTH0H05720g	YBR240C	THI2	1.10885
KLTH0H13068g	YFR025C	HIS2	1.10492
KLTH0H07084g	YOR187W	TUF1	1.10118
KLTH0D01518g	YOR346W	REV1	1.09803
KLTH0B01188g	YLR044C	PDC1	1.0978
KLTH0H16016g	YMR154C	RIM13	1.09541
KLTH0D12320g	YOR273C	TPO4	1.08936
KLTH0D01782g	YOR338W	---	1.08839
KLTH0A05104g	YKL216W	URA1	1.08784
KLTH0C04818g	YDR054C	CDC34	1.08127
KLTH0A01848g	---	---	1.07684
KLTH0C06336g	YER109C	FLO8	1.07586
KLTH0E11902g	YBR159W	IFA38	1.07272
KLTH0G11748g	YLR138W	NHA1	1.07252
KLTH0G17028g	YGL163C	RAD54	1.07178
KLTH0A04532g	YER068W	MOT2	1.0703
KLTH0B08162g	YNL221C	POP1	1.06919
KLTH0C06270g	YER111C	SWI4	1.06554
KLTH0D11858g	YPL176C	TRE1	1.05626
KLTH0E07172g	YGR149W	---	1.05606
KLTH0G06930g	YHR032W	ERC1	1.05412
KLTH0D10406g	YPL132W	COX11	1.05222
KLTH0E09108g	YMR124W	EPO1	1.05142
KLTH0F09922g	YMR162C	DNF3	1.05047
KLTH0A02332g	YPL006W	NCR1	1.04949
KLTH0E09174g	YLR032W	RAD5	1.04726
KLTH0H09130g	YGR145W	ENP2	1.04649
KLTH0C07788g	YDR026C	NSI1	1.04551
KLTH0H03784g	YPL214C	THI6	1.04451
KLTH0C01232g	YMR068W	AVO2	1.04344
KLTH0A06644g	YDR520C	URC2	1.04126
KLTH0B06138g	YHR134W	WSS1	1.04116
KLTH0B09042g	YMR291W	TDA1	1.04075
KLTH0C02068g	YGR216C	GPI1	1.04031
KLTH0F01936g	YDR499W	LCD1	1.03926
KLTH0F16236g	YOR116C	RPO31	1.03711
KLTH0G14718g	YHL016C	DUR3	1.03612
KLTH0H00440g	YNL237W	YTP1	1.03532
KLTH0A03894g	YIL041W	GVP36	1.03338
KLTH0G15268g	YLR274W	MCM5	1.03247
KLTH0B06314g	YHR138C	---	1.03092
KLTH0D00858g	YAL053W	FLC2	1.03061
KLTH0B03916g	YGR144W	THI4	1.02797
KLTH0B04114g	---	---	1.02678
KLTH0G13046g	YLR100W	ERG27	1.02647
KLTH0E04774g	YFR031C	SMC2	1.01834
KLTH0G18744g	YFL036W	RPO41	1.01772
KLTH0A06094g	YCR045C	RRT12	1.01548
KLTH0E00638g	YDR452W	PPN1	1.01448
KLTH0G14542g	YER163C	GCG1	1.01422
KLTH0C00814g	YKL015W	PUT3	1.01015
KLTH0A07238g	YNR043W	MVD1	1.00656
KLTH0H00594g	YHR170W	NMD3	0.999675
KLTH0G19118g	YLR075W	RPL10	0.999351

## Sheet: CC-_VS_MC
Co-culture without cell-cell contact (CC-) compared to Monoculture (Sc/Lt) at 24 hours														Co-culture without cell-cell contact (CC-) compared to Monoculture (Sc/Lt) at 2 hours
L. thermotolerans								S. cerevisiae						L. thermotolerans								S. cerevisiae
Up regulated				Down regulated				Up regulated			Down regulated			Up regulated				Down regulated				Up regulated			Down regulated
LT ORF	Corresponding SC ORF	GENE ID	LOG2FC	LT ORF	Corresponding SC ORF	GENE ID	LOG2FC	ORF	GENE ID	LOG2FC	ORF	GENE ID	LOG2FC	LT ORF	Corresponding SC ORF	GENE ID	LOG2FC	LT ORF	Corresponding SC ORF	GENE ID	LOG2FC
KLTH0B10384g	---	---	5.88203	KLTH0H16390g	YGL258W	VEL1	-7.32535	YBR294W	SUL1	5.7825	YNL332W	THI12	-5.56001	KLTH0F08030g	YDR038C	ENA5	3.75502	KLTH0H13219r	---	---	-2.92971
KLTH0B02574g	YDL244W	THI13	4.93038	KLTH0C10450g	YNR029C	---	-5.41991	YLR045C	STU2	4.34238	YIR028W	DAL4	-5.51492	KLTH0E15532g	YDR368W	YPR1	3.17886	KLTH0F14652g	---	---	-2.54242
KLTH0B00176g	YER152C	---	3.97886	KLTH0F00176g	YGL258W	VEL1	-5.3986	YIL123W	SIM1	4.1652	YHL016C	DUR3	-5.3096	KLTH0D09570g	---	---	2.78817	KLTH0D07656r	---	---	-2.27497
KLTH0A00308g	YPL265W	DIP5	3.5789	KLTH0D00308g	YOL154W	ZPS1	-5.37801	YHR172W	SPC97	4.05071	YFL058W	THI5	-4.74783	KLTH0E16258g	YML128C	MSC1	2.33001	KLTH0G19536g	YDL078C	MDH3	-2.1704
KLTH0A07810g	YJL213W	---	3.40895	KLTH0D16984g	YOL154W	ZPS1	-5.2765	YJL216C	IMA5	3.9746	YIR027C	DAL1	-4.66981	KLTH0B06380g	YNL160W	YGP1	2.00099	KLTH0G01584g	YHR179W	OYE2	-1.75316
KLTH0D07414g	YHL016C	DUR3	3.27052	KLTH0C00418g	YOL154W	ZPS1	-4.76588	YJL187C	SWE1	3.84344	YIR031C	DAL7	-4.63319	KLTH0C03278g	YIL162W	SUC2	1.91227
KLTH0H13860g	YCR020C	PET18	3.23315	KLTH0F14652g	---	---	-3.63368	YLR183C	TOS4	3.83969	YJR156C	THI11	-4.57416	KLTH0F18062g	YKR009C	FOX2	1.84321
KLTH0B00154g	YBR132C	AGP2	3.17876	KLTH0E06226g	YHL024W	RIM4	-3.42968	YOR248W	---	3.79606	YDL244W	THI13	-4.4381	KLTH0G13794g	YDR109C	---	1.75236
KLTH0E12078g	YBR208C	DUR1,2	3.07437	KLTH0D00484g	YDL194W	SNF3	-2.91677	YJL158C	CIS3	3.79246	YBR208C	DUR1,2	-4.13024	KLTH0G02046g	YPR160W	GPH1	1.64529
KLTH0B03916g	YGR144W	THI4	3.0488	KLTH0D16544g	YKR093W	PTR2	-2.70349	YMR279C	---	3.75535	YIR029W	DAL2	-3.99159	KLTH0B04796g	---	---	1.58702
KLTH0E16654g	YOR383C	FIT3	2.95778	KLTH0G15708g	---	---	-2.63689	YDR046C	BAP3	3.57926	YDR380W	ARO10	-3.40264	KLTH0F01518g	YKR013W	PRY2	1.50666
KLTH0E17138g	---	---	2.95618	KLTH0G19404g	YDL194W	SNF3	-2.58072	YDR501W	PLM2	3.5263	YKR034W	DAL80	-3.10692
KLTH0H00132g	YJL213W	---	2.94989	KLTH0D11418g	---	---	-2.53957	YKL101W	HSL1	3.52519	YGR190C	---	-3.07944
KLTH0B06006g	YPL111W	CAR1	2.80236	KLTH0C02794g	YJR056C	0	-2.53622	YPL163C	SVS1	3.38533	YDL034W	---	-3.07186
KLTH0D00440g	YDL078C	MDH3	2.72618	KLTH0D07766r	---	---	-2.50808	YIL141W	---	3.34014	YJL045W	---	-2.95445
KLTH0D00198g	YBR092C	PHO3	2.66802	KLTH0D15202g	YKL187C	FAT3	-2.44764	YKR013W	PRY2	3.28298	YPR194C	OPT2	-2.94649
KLTH0F04048g	YOR348C	PUT4	2.63545	KLTH0F12782g	YHR177W	0	-2.43812	YCL069W	VBA3	3.28039	YDL239C	ADY3	-2.90372
KLTH0D02420g	YOL048C	RRT8	2.58739	KLTH0G15312g	YOR178C	GAC1	-2.39187	YER070W	RNR1	3.18779	YGR144W	THI4	-2.87336
KLTH0C07502g	YPL111W	CAR1	2.5682	KLTH0B00110g	YCL073C	GEX1	-2.31849	YOL007C	CSI2	3.1743	YJL153C	INO1	-2.8355
KLTH0D00418g	YLR134W	PDC5	2.46444	KLTH0C05170g	YBR068C	BAP2	-2.31519	YNL283C	WSC2	3.16598	YNL120C	---	-2.83266
KLTH0E15642g	YKR039W	GAP1	2.38335	KLTH0G06490g	YDR284C	DPP1	-2.30401	YHR061C	GIC1	3.07492	YGR125W	---	-2.75066
KLTH0E05126r	---	---	2.3412	KLTH0B00594g	YKR105C	VBA5	-2.27065	YPL127C	HHO1	2.99575	YDL210W	UGA4	-2.71043
KLTH0D03102g	YKR029C	SET3	2.28993	KLTH0H09856g	YBR008C	FLR1	-2.13228	YJL092W	SRS2	2.98887	YIR030C	DCG1	-2.67567
KLTH0H01936g	YLR214W	FRE1	2.21824	KLTH0B01958g	YGR192C	TDH3	-2.05847	YCL063W	VAC17	2.95397	YKR039W	GAP1	-2.66042
KLTH0F15818g	---	---	2.18867	KLTH0H07128g	YDR082W	STN1	-1.98433	YKR103W	NFT1	2.92063	YJR152W	DAL5	-2.64615
KLTH0E17006g	YGR292W	MAL12	2.07071	KLTH0A05874g	YMR205C	PFK2	-1.97573	YGL021W	ALK1	2.85079	YPL121C	MEI5	-2.56783
KLTH0H03784g	YPL214C	THI6	2.06481	KLTH0A01936g	---	---	-1.92571	YHR213W-B	---	2.8272	YJL157C	FAR1	-2.56742
KLTH0C11902g	YDL144C	0	2.0336	KLTH0D07128g	YNL268W	LYP1	-1.91926	YBL003C	HTA2	2.80731	YNR044W	AGA1	-2.52733
KLTH0G18392g	YIL119C	RPI1	2.02687	KLTH0D07348r	---	---	-1.86471	YMR030W-A	---	2.76754	YFL059W	SNZ3	-2.52252
KLTH0F06864g	YML123C	PHO84	2.01849	KLTH0H11418g	YFR015C	GSY1	-1.8294	YMR144W	---	2.74599	YIL117C	PRM5	-2.48682
KLTH0H13090g	---	---	1.98375	KLTH0F04554g	YKL175W	ZRT3	-1.80317	YOR373W	NUD1	2.72912	YPL036W	PMA2	-2.405
KLTH0F08162g	YLR237W	THI7	1.86226	KLTH0D03608g	YLR305C	STT4	-1.77476	YPL256C	CLN2	2.72056	YDR421W	ARO80	-2.37759
KLTH0H16148g	YML054C	CYB2	1.84737	KLTH0D03652g	YLR303W	MET17	-1.76138	YOR382W	FIT2	2.70321	YNL111C	CYB5	-2.32293
KLTH0C11880g	YER057C	HMF1	1.82684	KLTH0A03278g	YGR055W	MUP1	-1.75409	YNL289W	PCL1	2.69334	YCR020C	PET18	-2.21345
KLTH0C00440g	YAR050W	FLO1	1.78391	KLTH0F02992g	YNL251C	NRD1	-1.73515	YGR067C	---	2.67049	YHR126C	ANS1	-2.15041
KLTH0H16258g	YOR192C	THI72	1.77911	KLTH0G09416g	YNL063W	MTQ1	-1.72575	YBR162C	TOS1	2.60803	YPL028W	ERG10	-2.11046
KLTH0F06732g	YOL055C	THI20	1.74781	KLTH0E07282g	YGL028C	SCW11	-1.6636	YMR199W	CLN1	2.57363	YNL101W	AVT4	-2.09337
KLTH0C00264g	YGL263W	COS12	1.74372	KLTH0F14058g	YIL107C	PFK26	-1.64425	YFR015C	GSY1	2.56567	YIR032C	DAL3	-2.05519
KLTH0D15004g	YLR411W	CTR3	1.6979	KLTH0E04796g	YFR030W	MET10	-1.6152	YMR215W	GAS3	2.5616	YHR137W	ARO9	-1.98183
KLTH0A07832g	YJR152W	DAL5	1.69368	KLTH0D16962g	YPR198W	SGE1	-1.60533	YGR108W	CLB1	2.54832	YGR157W	CHO2	-1.95442
KLTH0H04488g	YNL111C	CYB5	1.69088	KLTH0A05478g	YMR196W	0	-1.59968	YIL131C	FKH1	2.53521	YDL171C	GLT1	-1.91749
KLTH0B06336g	YNL142W	MEP2	1.62492	KLTH0B04576g	YGR240C	PFK1	-1.58933	YNL031C	HHT2	2.51555	YNL331C	AAD14	-1.91087
KLTH0E15004g	YPR054W	SMK1	1.61418	KLTH0C00374g	YGL255W	ZRT1	-1.5288	YMR305C	SCW10	2.51062	YNL333W	SNZ2	-1.90384
KLTH0D10890g	YPL147W	PXA1	1.60934	KLTH0A00110g	---	---	-1.52566	YDL055C	PSA1	2.5094	YJL105W	SET4	-1.88744
KLTH0F09174g	YBL033C	RIB1	1.59703	KLTH0G18986g	YJR159W	SOR1	-1.50333	YBL002W	HTB2	2.50792	YML087C	AIM33	-1.83643
KLTH0D05280g	YFL060C	SNO3	1.57784	KLTH0H13398g	YOL020W	TAT2	-1.48863	YKR104W	---	2.48414	YDR103W	STE5	-1.83408
KLTH0H01650g	YDR391C	0	1.57021	KLTH0E12584g	YPL075W	GCR1	-1.48279	YDR507C	GIN4	2.4646	YFL021W	GAT1	-1.8336
KLTH0G04906g	---	---	1.5425	KLTH0G19470g	YGR292W	MAL12	-1.48149	YBR243C	ALG7	2.43668	YLR452C	SST2	-1.83331
KLTH0E01496g	YJL212C	OPT1	1.53271	KLTH0D05610g	---	---	-1.47401	YCR013C	---	2.42165	YOR378W	AMF1	-1.80564
KLTH0E16632g	YOR382W	FIT2	1.52763	KLTH0D03564g	YJL089W	SIP4	-1.44853	YDL003W	MCD1	2.41586	YLR054C	OSW2	-1.80544
KLTH0C10164g	---	---	1.46678	KLTH0A01914g	YDR011W	SNQ2	-1.43554	YPL075W	GCR1	2.41439	YLR142W	PUT1	-1.80442
KLTH0D09658g	YPL117C	IDI1	1.4045	KLTH0A04796g	YER073W	ALD5	-1.41519	YOR074C	CDC21	2.41031	YJR078W	BNA2	-1.79531
KLTH0D18150g	YHL040C	ARN1	1.39795	KLTH0F19954g	---	---	-1.41059	YDR113C	PDS1	2.38851	YFL003C	MSH4	-1.78793
KLTH0A03036g	YFL021W	GAT1	1.33359	KLTH0D05588g	YMR083W	ADH3	-1.40049	YBL031W	SHE1	2.34934	YFL030W	AGX1	-1.78598
KLTH0E12232g	YBR203W	COS111	1.33149	KLTH0H02728g	YAL067C	SEO1	-1.39961	YIL169C	---	2.34503	YJR079W	---	-1.78424
KLTH0A03674g	---	---	1.32625	KLTH0D01496g	YAL038W	CDC19	-1.39744	YBR156C	SLI15	2.34087	YHL026C	---	-1.77547
KLTH0E05148g	---	---	1.2995	KLTH0G15070g	YLR286C	CTS1	-1.38055	YML085C	TUB1	2.3249	YML028W	TSA1	-1.71942
KLTH0G19646g	YJL060W	BNA3	1.29643	KLTH0H08448g	YLL024C	SSA2	-1.37772	YER032W	FIR1	2.31904	YLR174W	IDP2	-1.70512
KLTH0F04598g	YKL173W	SNU114	1.29294	KLTH0E05654g	YHL032C	GUT1	-1.35956	YOR247W	SRL1	2.3024	YEL063C	CAN1	-1.70242
KLTH0G17446g	---	---	1.28601	KLTH0B01166g	YPL265W	DIP5	-1.35719	YBR088C	POL30	2.30094	YBL043W	ECM13	-1.6937
KLTH0A02420g	YPL014W	0	1.22453	KLTH0G03454g	YNL125C	ESBP6	-1.3138	YLL002W	RTT109	2.27733	YNL280C	ERG24	-1.67529
KLTH0H01386g	YLR205C	HMX1	1.21697	KLTH0B09284g	YER185W	PUG1	-1.30518	YDR261C	EXG2	2.21223	YGR201C	---	-1.66523
KLTH0F04026g	YDR541C	0	1.20027	KLTH0E01474g	YDL243C	AAD4	-1.26878	YNL030W	HHF2	2.18504	YGL077C	HNM1	-1.65217
KLTH0F00374g	YCR040W	MATALPHA1	1.19928	KLTH0F01584g	YCL025C	AGP1	-1.26793	YFL037W	TUB2	2.1805	YPL280W	HSP32	-1.65159
				KLTH0H02970g	YMR186W	HSC82	-1.24734	YOR384W	FRE5	2.15579	YHL022C	SPO11	-1.62074
				KLTH0H10538g	YJL056C	ZAP1	-1.24516	YPL124W	SPC29	2.14899	YPR193C	HPA2	-1.61735
				KLTH0D17512g	YJR137C	MET5	-1.24172	YJR010W	MET3	2.13411	YOR010C	TIR2	-1.60618
				KLTH0C07876g	YBR045C	GIP1	-1.22173	YBR009C	HHF1	2.10587	YDL243C	AAD4	-1.6038
				KLTH0F18766g	YOL123W	HRP1	-1.21758	YPL141C	FRK1	2.10079	YMR316W	DIA1	-1.59017
				KLTH0F13530g	YIR017C	MET28	-1.21399	YDR146C	SWI5	2.09742	YLR263W	RED1	-1.57926
				KLTH0B01100g	YKL209C	STE6	-1.1928	YJL088W	ARG3	2.09512	YLR168C	UPS2	-1.57474
								YDR451C	YHP1	2.09407	YOR192C	THI72	-1.56894
								YMR078C	CTF18	2.08235	YKL163W	PIR3	-1.5398
								YKR105C	VBA5	2.06708	YNL142W	MEP2	-1.53409
								YJR092W	BUD4	2.06292	YDL138W	RGT2	-1.52825
								YDR356W	SPC110	2.06116	YMR089C	YTA12	-1.51687
								YNL300W	TOS6	2.03292	YGR149W	---	-1.51206
								YOR195W	SLK19	2.03028	YHR037W	PUT2	-1.49488
								YCL073C	GEX1	2.02454	YNL336W	COS1	-1.48024
								YLR272C	YCS4	2.02192	YMR088C	VBA1	-1.47087
								YMR076C	PDS5	2.01783	YER044C	ERG28	-1.46586
								YOL017W	ESC8	1.99638	YOR365C	---	-1.45351
								YBL009W	ALK2	1.98653	YLR099C	ICT1	-1.45351
								YPL116W	HOS3	1.93698	YNL334C	SNO2	-1.43975
								YDR224C	HTB1	1.91408	YHR072W	ERG7	-1.42888
								YMR280C	CAT8	1.88587	YBR242W	---	-1.42808
								YIL140W	AXL2	1.86053	YFR055W	IRC7	-1.42403
								YPL201C	YIG1	1.85857	YOL055C	THI20	-1.41675
								YPR119W	CLB2	1.85688	YNL052W	COX5A	-1.41454
								YDL101C	DUN1	1.85686	YLR069C	MEF1	-1.4133
								YML027W	YOX1	1.85079	YOL075C	0	-1.4096
								YAL063C	FLO9	1.82158	YJL172W	CPS1	-1.40943
								YDR508C	GNP1	1.7926	YKR102W	FLO10	-1.40022
								YGR109C	CLB6	1.78408	YMR202W	ERG2	-1.39298
								YOR383C	FIT3	1.77202	YPL029W	SUV3	-1.38098
								YKL127W	PGM1	1.77126	YMR207C	HFA1	-1.36792
								YOR372C	NDD1	1.74941	YOR391C	HSP33	-1.3639
								YIL026C	IRR1	1.73558	YCL036W	GFD2	-1.35568
								YBR068C	BAP2	1.73066	YOR349W	CIN1	-1.35432
								YOR028C	CIN5	1.70806
								YDL214C	PRR2	1.70641
								YPR157W	TDA6	1.68143
								YIL158W	AIM20	1.67942
								YDR225W	HTA1	1.66398
								YBR010W	HHT1	1.65887
								YMR117C	SPC24	1.65474
								YNR071C	---	1.64636
								YMR053C	STB2	1.63844
								YMR198W	CIK1	1.624
								YOL019W	---	1.62221
								YDR480W	DIG2	1.61892
								YDL164C	CDC9	1.61728
								YEL061C	CIN8	1.61441
								YGL158W	RCK1	1.61063
								YNR072W	HXT17	1.59975
								YER069W	ARG5,6	1.59436
								YHR154W	RTT107	1.59381
								YGR140W	CBF2	1.58543
								YNL072W	RNH201	1.57546
								YKR106W	GEX2	1.57482
								YPR141C	KAR3	1.56807
								YCR021C	HSP30	1.56766
								YEL017W	GTT3	1.53763
								YBR296C	PHO89	1.5208
								YJL218W	---	1.5178
								YDR534C	FIT1	1.51348
								YLR212C	TUB4	1.51174
								YGR098C	ESP1	1.51102
								YGL093W	SPC105	1.51067
								YGL162W	SUT1	1.50615
								YKR090W	PXL1	1.50157
								YDR254W	CHL4	1.50069
								YOR351C	MEK1	1.49337
								YOR025W	HST3	1.4928
								YDR097C	MSH6	1.48822
								YNR014W	---	1.47552
								YOL090W	MSH2	1.47537
								YHR174W	ENO2	1.47102
								YHR211W	FLO5	1.46875
								YMR003W	AIM34	1.46515
								YNL312W	RFA2	1.46357
								YNL102W	POL1	1.44524
								YDR134C	---	1.4418
								YKR052C	MRS4	1.4334
								YDR309C	GIC2	1.43146
								YEL070W	DSF1	1.42913
								YAR068W	---	1.42587
								YBL063W	KIP1	1.42249
								YKR037C	SPC34	1.41981
								YKR067W	GPT2	1.4127
								YAL034W-A	MTW1	1.40623
								YMR291W	TDA1	1.40058
								YKL152C	GPM1	1.39454
								YGR066C	---	1.39375
								YLR210W	CLB4	1.39358
								YER016W	BIM1	1.39003
								YPL241C	CIN2	1.3896
								YER067W	RGI1	1.3857
								YLR392C	ART10	1.3815
								YDL222C	FMP45	1.38012
								YMR006C	PLB2	1.37909
								YLR092W	SUL2	1.37761
								YER001W	MNN1	1.37661
								YPR184W	GDB1	1.37606
								YOL012C	HTZ1	1.35567
								YOL058W	ARG1	1.34912
								YLR373C	VID22	1.34294
